# Supplementary material for: Seeding Biochemistry on Other Worlds: Enceladus as a Case Study
Source: Astrobiology. 2021 Feb 4;21(2):177–90. doi: 10.1089/ast.2019.2197 (PMC7876360; doi:10.1089/ast.2019.2197)
Supplement: Supplemental data [file Supp_Table1.csv]

Domain	Genome Name / Sample Name	IMG Genome ID	Phylum	Class	Order	Family	Genus	Species	Strain	pH
Archaea	Natrialba hulunbeirensis JCM 10989	2531839260	Euryarchaeota	Halobacteria	Natrialbales	Natrialbaceae	Natrialba	Natrialba hulunbeirensis	JCM 10989	9
Archaea	Thermofilum sp. GMQ bin_8	2739367758	Crenarchaeota	Thermoprotei	Thermoproteales	Thermofilaceae	Thermofilum	unclassified	bin_8	9
Archaea	Unclassfied Crenarchaeota GMQ bin_5	2718217666	Crenarchaeota	unclassified	unclassified	unclassified	unclassified	unclassified	GMQ bin_5	9
Archaea	Natrialba chahannaoensis JCM 10990	2554235476	Euryarchaeota	Halobacteria	Natrialbales	Natrialbaceae	Natrialba	Natrialba chahannaoensis	JCM 10990	9
Archaea	Aeropyrum sp. GMQ bin_9	2721755430	Crenarchaeota	Thermoprotei	Desulfurococcales	Desulfurococcaceae	Aeropyrum	unclassified	GMQ bin_9	9
Archaea	Unclassified Nanoarchaeota GMQ bin_18-2	2721755892	Nanoarchaeota	unclassified	unclassified	unclassified	unclassified	unclassified	GMQ bin_18-2	9
Archaea	Thermosphaera sp. GMQ bin_15	2721755431	Crenarchaeota	Thermoprotei	Desulfurococcales	Desulfurococcaceae	Thermosphaera	unclassified	bin_15	9
Archaea	Pyrobaculum sp. GMQ bins_6	2728369738	Crenarchaeota	Thermoprotei	Thermoproteales	Thermoproteaceae	Pyrobaculum	unclassified	GMQ bins_6	9
Archaea	Unclassfied Crenarchaeota GMQ bin_12	2718217664	Crenarchaeota	unclassified	unclassified	unclassified	unclassified	unclassified	GMQ bin_12	9
Archaea	Unclassified Aigarchaeota GMQ bin_10	2718217646	Thaumarchaeota	unclassified	unclassified	unclassified	unclassified	unclassified	GMQ bin_10	9
Archaea	Unclassfied Crenarchaeota GMQ bin_14	2718217667	Crenarchaeota	unclassified	unclassified	unclassified	unclassified	unclassified	GMQ bin_14	9
Archaea	Unclassfied Crenarchaeota GMQ bin_4	2718217665	Crenarchaeota	unclassified	unclassified	unclassified	unclassified	unclassified	GMQ bin_4	9
Archaea	Natronococcus amylolyticus DSM 10524	2554235477	Euryarchaeota	Halobacteria	Natrialbales	Natrialbaceae	Natronococcus	Natronococcus amylolyticus	DSM 10524	9
Archaea	Unclassified Candidatus Aenigmarchaeota GMQ bin_18-1	2721755895	Candidatus Aenigmarchaeota	unclassified	unclassified	unclassified	unclassified	unclassified	GMQ bin_18-1	9
Archaea	Halorubrum vacuolatum DSM 8800	2724679803	Euryarchaeota	Halobacteria	Haloferacales	Halorubraceae	Halorubrum	Halorubrum vacuolatum	DSM 8800	9.5
Archaea	Natronococcus occultus SP4, DSM 3396	2506520044	Euryarchaeota	Halobacteria	Natrialbales	Natrialbaceae	Natronococcus	Natronococcus occultus	SP4, DSM 3396	9.5
Archaea	Pyrococcus furiosus DSM 3638	638154515	Euryarchaeota	Thermococci	Thermococcales	Thermococcaceae	Pyrococcus	Pyrococcus furiosus	DSM 3638	5-9
Archaea	Pyrococcus sp. NA2	650716079	Euryarchaeota	Thermococci	Thermococcales	Thermococcaceae	Pyrococcus	Pyrococcus sp. NA2	NA2	5-9
Archaea	Halovivax ruber XH-70, DSM 18193	2506783009	Euryarchaeota	Halobacteria	Natrialbales	Natrialbaceae	Halovivax	Halovivax ruber	XH-70, DSM 18193	6-9
Archaea	Methanobrevibacter millerae DSM 16643	2593339167	Euryarchaeota	Methanobacteria	Methanobacteriales	Methanobacteriaceae	Methanobrevibacter	Methanobrevibacter millerae	DSM 16643	7-8
Archaea	Halorubrum tebenquichense ALT-6, ALT6-92	2554235490	Euryarchaeota	Halobacteria	Haloferacales	Halorubraceae	Halorubrum	Halorubrum tebenquichense	ALT-6, ALT6-92	7-10
Archaea	Thermococcus gammatolerans EJ3	644736411	Euryarchaeota	Thermococci	Thermococcales	Thermococcaceae	Thermococcus	Thermococcus gammatolerans	EJ3	5.8-9
Archaea	Thermococcus sibiricus MM 739	644736412	Euryarchaeota	Thermococci	Thermococcales	Thermococcaceae	Thermococcus	Thermococcus sibiricus	MM 739	5.8-9
Archaea	Methanobacterium veterum MK4, DSM 19849	2582580744	Euryarchaeota	Methanobacteria	Methanobacteriales	Methanobacteriaceae	Methanobacterium	Methanobacterium veterum	MK4	7-7.2
Archaea	Natronorubrum sulfidifaciens JCM 14089	2554235497	Euryarchaeota	Halobacteria	Natrialbales	Natrialbaceae	Natronorubrum	Natronorubrum sulfidifaciens	JCM 14089	8.7-9.2
Archaea	Natronorubrum tibetense GA33	2529293211	Euryarchaeota	Halobacteria	Natrialbales	Natrialbaceae	Natronorubrum	Natronorubrum tibetense	GA33	9-9.5
Archaea	Natronorubrum bangense JCM 10635	2554235474	Euryarchaeota	Halobacteria	Natrialbales	Natrialbaceae	Natronorubrum	Natronorubrum bangense	JCM 10635	9-9.5
Archaea	Natronolimnobius innermongolicus JCM 12255	2529293002	Euryarchaeota	Halobacteria	Natrialbales	Natrialbaceae	Natronolimnobius	Natronolimnobius innermongolicus	JCM 12255	9-9.5
Archaea	Natronolimnobius baerhuensis JCM 12253	2740891997	Euryarchaeota	Halobacteria	Natrialbales	Natrialbaceae	Natronolimnobius	Natronolimnobius baerhuensis	JCM 12253	9-9.5
Archaea	Natronorubrum tibetense DSM 13204	2517287024	Euryarchaeota	Halobacteria	Natrialbales	Natrialbaceae	Natronorubrum	Natronorubrum tibetense	DSM 13204	9.0 - 9.5
Archaea	Methanobrevibacter millerae SM9	2654587756	Euryarchaeota	Methanobacteria	Methanobacteriales	Methanobacteriaceae	Methanobrevibacter	Methanobrevibacter millerae	SM9
Archaea	Methanobrevibacter olleyae YLM1	2681812966	Euryarchaeota	Methanobacteria	Methanobacteriales	Methanobacteriaceae	Methanobrevibacter	Methanobrevibacter olleyae	YLM1
Archaea	Methanococcus voltae A3	646564549	Euryarchaeota	Methanococci	Methanococcales	Methanococcaceae	Methanococcus	Methanococcus voltae	A3
Archaea	Methanospirillum hungatei JF-1	637000164	Euryarchaeota	Methanomicrobia	Methanomicrobiales	Methanospirillaceae	Methanospirillum	Methanospirillum hungatei	JF-1
Archaea	Methanothrix harundinacea 6Ac	2511231210	Euryarchaeota	Methanomicrobia	Methanosarcinales	Methanotrichaceae	Methanothrix	Methanosaeta harundinacea	6Ac
Archaea	Methanobacterium subterraneum MO-MB1	2775506917	Euryarchaeota	Methanobacteria	Methanobacteriales	Methanobacteriaceae	Methanobacterium	Methanobacterium subterraneum	MO-MB1
Archaea	Methanosarcina soligelidi SMA-21	2576861399	Euryarchaeota	Methanomicrobia	Methanosarcinales	Methanosarcinaceae	Methanosarcina	Methanosarcina soligelidi	SMA-21
Archaea	Methanobacterium subterraneum A8p	2775506920	Euryarchaeota	Methanobacteria	Methanobacteriales	Methanobacteriaceae	Methanobacterium	Methanobacterium subterraneum	A8p
Archaea	Methanobrevibacter olleyae DSM 16632	2593339150	Euryarchaeota	Methanobacteria	Methanobacteriales	Methanobacteriaceae	Methanobrevibacter	Methanobrevibacter olleyae	DSM 16632
Archaea	Methanosarcina spelaei MC-15	2791355116	Euryarchaeota	Methanomicrobia	Methanosarcinales	Methanosarcinaceae	Methanosarcina	Methanosarcina spelaei
Archaea	Methanococcus vannielii SB	640753036	Euryarchaeota	Methanococci	Methanococcales	Methanococcaceae	Methanococcus	Methanococcus vannielii	SB
Bacteria	Corynebacterium humireducens NBRC 106098	2731957615	Actinobacteria	Actinobacteria	Corynebacteriales	Corynebacteriaceae	Corynebacterium	Corynebacterium humireducens	MFC-5	9
Bacteria	Amphibacillus jilinensis Y1	2547132169	Firmicutes	Bacilli	Bacillales	Bacillaceae	Amphibacillus	Amphibacillus jilinensis	Y1	9
Bacteria	Thermobrachium celere JW/YL-NZ35, DSM 8682	2519899721	Firmicutes	Clostridia	Clostridiales	Clostridiaceae	Thermobrachium	Thermobrachium celere	JW/YL-NZ35	9
Bacteria	Bacillus fordii DSM 16014	2517572148	Firmicutes	Bacilli	Bacillales	Bacillaceae	Bacillus	Bacillus fordii	DSM 16014	9
Bacteria	Bacillus mannanilyticus JCM 10596	2565956590	Firmicutes	Bacilli	Bacillales	Bacillaceae	Bacillus	Bacillus mannanilyticus	JCM 10596	9
Bacteria	Bacillus ligniniphilus L1(2012)	2551306660	Firmicutes	Bacilli	Bacillales	Bacillaceae	Bacillus	Bacillus ligniniphilus	L1(2012)	9
Bacteria	Corynebacterium humireducens NBRC 106098 Genome sequencing	2597490360	Actinobacteria	Actinobacteria	Corynebacteriales	Corynebacteriaceae	Corynebacterium	Corynebacterium humireducens	MFC-5	9
Bacteria	Oceanobacillus kimchii X50	2528311005	Firmicutes	Bacilli	Bacillales	Bacillaceae	Oceanobacillus	Oceanobacillus kimchii	X50	9
Bacteria	Bacillus subtilis spizizenii RFWG1A4	2636415485	Firmicutes	Bacilli	Bacillales	Bacillaceae	Bacillus	Bacillus subtilis	RFWG1A4	9.1
Bacteria	Bacillus subtilis spizizenii RFWG1A3	2630968675	Firmicutes	Bacilli	Bacillales	Bacillaceae	Bacillus	Bacillus subtilis	RFWG1A3	9.1
Bacteria	Bacillus halodurans C-125	637000020	Firmicutes	Bacilli	Bacillales	Bacillaceae	Bacillus	Bacillus halodurans	C-125	9.5
Bacteria	Caldalkalibacillus thermarum TA2.A1	651324017	Firmicutes	Bacilli	Bacillales	Bacillaceae	Caldalkalibacillus	Caldalkalibacillus thermarum	TA2.A1	9.5
Bacteria	Idiomarina sp. A28L	2512047061	Proteobacteria	Gammaproteobacteria	Alteromonadales	Idiomarinaceae	Idiomarina	Idiomarina sp. A28L	A28L	9.5
Bacteria	Natranaerobius thermophilus JW/NM-WN-LF	642555142	Firmicutes	Clostridia	Natranaerobiales	Natranaerobiaceae	Natranaerobius	Natranaerobius thermophilus	JW/NM-WN-LF	9.5
Bacteria	Halomonas sp. GFAJ-1	2513237327	Proteobacteria	Gammaproteobacteria	Oceanospirillales	Halomonadaceae	Halomonas	Halomonas sp. GFAJ-1	GFAJ-1	9.8
Bacteria	Dethiobacter alkaliphilus AHT1	643886183	Firmicutes	Clostridia	Clostridiales	Syntrophomonadaceae	Dethiobacter	Dethiobacter alkaliphilus	AHT1	10
Bacteria	Serpentinomonas raichei H1	2579778672	Proteobacteria	Betaproteobacteria	Burkholderiales	Comamonadaceae	Serpentinomonas	Serpentinomonas raichei	H1	11
Bacteria	Bacillus safensis VK	2554235283	Firmicutes	Bacilli	Bacillales	Bacillaceae	Bacillus	Bacillus safensis	VK	4-9
Bacteria	Aureimonas ureilytica DSM 18598	2515154138	Proteobacteria	Alphaproteobacteria	Rhizobiales	Aurantimonadaceae	Aureimonas	Aureimonas ureilytica	DSM 18598	4-9
Bacteria	Clostridium uliginosum DSM 12992	2675903229	Firmicutes	Clostridia	Clostridiales	Clostridiaceae	Clostridium	Clostridium uliginosum	DSM 12992	4-9
Bacteria	Anaeromyxobacter sp. Fw109-5	640753003	Proteobacteria	Deltaproteobacteria	Myxococcales	Anaeromyxobacteraceae	Anaeromyxobacter	Anaeromyxobacter sp. Fw109-5	Fw109-5	4-9
Bacteria	Clostridium amylolyticum DSM 21864	2703719061	Firmicutes	Clostridia	Clostridiales	Clostridiaceae	Clostridium	Clostridium amylolyticum	DSM 21864	4-9
Bacteria	Paenibacillus terrigena DSM 21567	2517572151	Firmicutes	Bacilli	Bacillales	Paenibacillaceae	Paenibacillus	Paenibacillus terrigena	DSM 21567	4-10
Bacteria	Thermobifida fusca YX	637000319	Actinobacteria	Actinobacteria	Streptosporangiales	Nocardiopsaceae	Thermobifida	Thermobifida fusca	YX	4-10
Bacteria	Chitinimonas taiwanensis DSM 18899	2599185263	Proteobacteria	Betaproteobacteria	Burkholderiales	Burkholderiaceae	Chitinimonas	Chitinimonas taiwanensis	DSM 18899	4-10
Bacteria	Nonomuraea coxensis DSM 45129	2515154141	Actinobacteria	Actinobacteria	Streptosporangiales	Streptosporangiaceae	Nonomuraea	Nonomuraea coxensis	DSM 45129	5-9
Bacteria	Roseomonas aerilata DSM 19363	2565956516	Proteobacteria	Alphaproteobacteria	Rhodospirillales	Acetobacteraceae	Roseomonas	Roseomonas aerilata	DSM 19363	5-9
Bacteria	Patulibacter americanus DSM 16676	2524614558	Actinobacteria	Thermoleophilia	Solirubrobacterales	Patulibacteraceae	Patulibacter	Patulibacter americanus	DSM 16676	5-9
Bacteria	Kushneria indalinina DSM 14324	2756170352	Proteobacteria	Gammaproteobacteria	Oceanospirillales	Halomonadaceae	Kushneria	Kushneria indalinina	DSM 14324	5-9
Bacteria	Megamonas rupellensis DSM 19944	2519899689	Firmicutes	Negativicutes	Selenomonadales	Selenomonadaceae	Megamonas	Megamonas rupellensis	DSM 19944	5-9
Bacteria	Derxia gummosa DSM 723	2529292503	Proteobacteria	Betaproteobacteria	Burkholderiales	Alcaligenaceae	Derxia	Derxia gummosa	DSM 723	5-9
Bacteria	Microbacterium indicum DSM 19969	2523533558	Actinobacteria	Actinobacteria	Micrococcales	Microbacteriaceae	Microbacterium	Microbacterium indicum	DSM 19969	5-9
Bacteria	Pseudomonas sp. FGI182	2517572175	Proteobacteria	Gammaproteobacteria	Pseudomonadales	Pseudomonadaceae	Pseudomonas	Pseudomonas sp. FGI182	FGI182	5-9
Bacteria	Serratia marcescens marcescens Db11	2585427672	Proteobacteria	Gammaproteobacteria	Enterobacterales	Yersiniaceae	Serratia	Serratia marcescens	Db11	5-9
Bacteria	Spirosoma panaciterrae DSM 21099	2515154167	Bacteroidetes	Cytophagia	Cytophagales	Cytophagaceae	Spirosoma	Spirosoma panaciterrae	DSM 21099	5-9
Bacteria	Kineococcus radiotolerans SRS30216	640753031	Actinobacteria	Actinobacteria	Kineosporiales	Kineosporiaceae	Kineococcus	Kineococcus radiotolerans	SRS30216	5-9
Bacteria	Halomonas lutea DSM 23508	2518645611	Proteobacteria	Gammaproteobacteria	Oceanospirillales	Halomonadaceae	Halomonas	Halomonas lutea	DSM 23508	5-9
Bacteria	Desulfocurvus vexinensis DSM 17965	2541046937	Proteobacteria	Deltaproteobacteria	Desulfovibrionales	Desulfovibrionaceae	Desulfocurvus	Desulfocurvus vexinensis	DSM 17965	5-9
Bacteria	Syntrophaceticus schinkii Sp3	2622736413	Firmicutes	Clostridia	Thermoanaerobacterales	Thermoanaerobacterales Family III. Incertae Sedis	Syntrophaceticus	Syntrophaceticus schinkii	Sp3	5-9
Bacteria	Nisaea denitrificans DSM 18348	2524614677	Proteobacteria	Alphaproteobacteria	Rhodospirillales	Rhodospirillaceae	Nisaea	Nisaea denitrificans	DSM 18348	5-9
Bacteria	Brachymonas chironomi DSM 19884	2518285616	Proteobacteria	Betaproteobacteria	Burkholderiales	Comamonadaceae	Brachymonas	Brachymonas chironomi	DSM 19884	5-9
Bacteria	Sinorhizobium medicae WSM419	640753051	Proteobacteria	Alphaproteobacteria	Rhizobiales	Rhizobiaceae	Sinorhizobium	Sinorhizobium medicae	WSM419	5-9
Bacteria	Hymenobacter psychrotolerans DSM 18569	2585428192	Bacteroidetes	Cytophagia	Cytophagales	Hymenobacteraceae	Hymenobacter	Hymenobacter psychrotolerans	DSM 18569	5-10
Bacteria	Balneola vulgaris DSM 17893	2515154152	Balneolaeota	Balneolia	Balneolales	Balneolaceae	Balneola	Balneola vulgaris	DSM 17893	5-10
Bacteria	Desulfovibrio vietnamensis DSM 10520	2574179706	Proteobacteria	Deltaproteobacteria	Desulfovibrionales	Desulfovibrionaceae	Desulfovibrio	Desulfovibrio vietnamensis	DSM 10520	5-10
Bacteria	Limimaricola hongkongensis DSM 17492	2517434011	Proteobacteria	Alphaproteobacteria	Rhodobacterales	Rhodobacteraceae	Limimaricola	Limimaricola hongkongensis	UST950701-009P	5-10
Bacteria	Arenimonas oryziterrae YC6267, DSM 21050	2627854209	Proteobacteria	Gammaproteobacteria	Xanthomonadales	Xanthomonadaceae	Arenimonas	Arenimonas oryziterrae	DSM 21050	5-10
Bacteria	Robiginitomaculum antarcticum DSM 21748	2522125083	Proteobacteria	Alphaproteobacteria	Rhodobacterales	Hyphomonadaceae	Robiginitomaculum	Robiginitomaculum antarcticum	DSM 21748	5-10
Bacteria	Wohlfahrtiimonas chitiniclastica DSM 18708	2517487021	Proteobacteria	Gammaproteobacteria	unclassified	unclassified	Wohlfahrtiimonas	Wohlfahrtiimonas chitiniclastica	DSM 18708	5-10
Bacteria	Amycolatopsis benzoatilytica DSM 43387	2517287020	Actinobacteria	Actinobacteria	Pseudonocardiales	Pseudonocardiaceae	Amycolatopsis	Amycolatopsis benzoatilytica	DSM 43387	5-10
Bacteria	Amycolatopsis orientalis DSM 46075	2554235157	Actinobacteria	Actinobacteria	Pseudonocardiales	Pseudonocardiaceae	Amycolatopsis	Amycolatopsis orientalis	DSM 46075	5-10
Bacteria	Pseudophaeobacter arcticus DSM 23566	2521172622	Proteobacteria	Alphaproteobacteria	Rhodobacterales	Rhodobacteraceae	Pseudophaeobacter	Pseudophaeobacter arcticus	DSM 23566	5-10
Bacteria	Saccharibacillus kuerlensis DSM 22868	2518645608	Firmicutes	Bacilli	Bacillales	Paenibacillaceae	Saccharibacillus	Saccharibacillus kuerlensis	DSM 22868	5-10
Bacteria	Aquamicrobium aerolatum DSM 21857	2595699008	Proteobacteria	Alphaproteobacteria	Rhizobiales	Phyllobacteriaceae	Aquamicrobium	Aquamicrobium aerolatum	DSM 21857	5-10
Bacteria	Clostridium hydrogeniformans DSM 21757	2563366730	Firmicutes	Clostridia	Clostridiales	Clostridiaceae	Clostridium	Clostridium hydrogeniformans	DSM 21757	5-10
Bacteria	Hymenobacter daecheongensis DSM 21074	2582581872	Bacteroidetes	Cytophagia	Cytophagales	Hymenobacteraceae	Hymenobacter	Hymenobacter daecheongensis	DSM 21074	5-10
Bacteria	Arenimonas oryziterrae YC6267, DSM 21050	2524614729	Proteobacteria	Gammaproteobacteria	Xanthomonadales	Xanthomonadaceae	Arenimonas	Arenimonas oryziterrae	DSM 21050	5-10
Bacteria	Kribbella catacumbae DSM 19601	2515154140	Actinobacteria	Actinobacteria	Propionibacteriales	Nocardioidaceae	Kribbella	Kribbella catacumbae	DSM 19601	5-10
Bacteria	Romboutsia lituseburensis DSM 797	2634166902	Firmicutes	Clostridia	Clostridiales	Peptostreptococcaceae	Romboutsia	Romboutsia lituseburensis	DSM 797	5-10
Bacteria	Rhodococcus kroppenstedtii DSM 44908	2693429870	Actinobacteria	Actinobacteria	Corynebacteriales	Nocardiaceae	Rhodococcus	Rhodococcus kroppenstedtii	DSM 44908	5-11
Bacteria	Halotalea alkalilenta DSM 17697	2556921652	Proteobacteria	Gammaproteobacteria	Oceanospirillales	Halomonadaceae	Halotalea	Halotalea alkalilenta	DSM 17697	5-11
Bacteria	Marinobacterium litorale DSM 23545	2522572179	Proteobacteria	Gammaproteobacteria	Oceanospirillales	Oceanospirillaceae	Marinobacterium	Marinobacterium litorale	DSM 23545	5-12
Bacteria	Dyadobacter alkalitolerans DSM 23607	2524023163	Bacteroidetes	Cytophagia	Cytophagales	Cytophagaceae	Dyadobacter	Dyadobacter alkalitolerans	DSM 23607	5-12
Bacteria	Roseomonas lacus DSM 19439	2574180450	Proteobacteria	Alphaproteobacteria	Rhodospirillales	Acetobacteraceae	Roseomonas	Roseomonas lacus	DSM 19439	6-9
Bacteria	Geoalkalibacter subterraneus Red1	2593339207	Proteobacteria	Deltaproteobacteria	Desulfuromonadales	Geobacteraceae	Geoalkalibacter	Geoalkalibacter subterraneus	Red1	6-9
Bacteria	Hyphomicrobium hollandicum LCHS1	2517572012	Proteobacteria	Alphaproteobacteria	Rhizobiales	Hyphomicrobiaceae	Hyphomicrobium	Hyphomicrobium hollandicum	LCHS1	6-9
Bacteria	Longispora albida DSM 44784	2515154011	Actinobacteria	Actinobacteria	Micromonosporales	Micromonosporaceae	Longispora	Longispora albida	DSM 44784	6-9
Bacteria	Ferrimonas futtsuensis DSM 18154	2522572161	Proteobacteria	Gammaproteobacteria	Alteromonadales	Ferrimonadaceae	Ferrimonas	Ferrimonas futtsuensis	DSM 18154	6-9
Bacteria	Halomonas ilicicola DSM 19980	2582581268	Proteobacteria	Gammaproteobacteria	Oceanospirillales	Halomonadaceae	Halomonas	Halomonas ilicicola	DSM 19980	6-9
Bacteria	Nautilia profundicola Am-H	643692029	Proteobacteria	Epsilonproteobacteria	Nautiliales	Nautiliaceae	Nautilia	Nautilia profundicola	Am-H	6-9
Bacteria	Chryseobacterium palustre DSM 21579	2523533629	Bacteroidetes	Flavobacteriia	Flavobacteriales	Flavobacteriaceae	Chryseobacterium	Chryseobacterium palustre	DSM 21579	6-9
Bacteria	Rhodoferax saidenbachensis ED16	2582581024	Proteobacteria	Betaproteobacteria	Burkholderiales	Comamonadaceae	Rhodoferax	Rhodoferax saidenbachensis	ED16	6-9
Bacteria	Sediminispirochaeta bajacaliforniensis DSM 16054	2518645589	Spirochaetes	Spirochaetia	Spirochaetales	Spirochaetaceae	Sediminispirochaeta	Sediminispirochaeta bajacaliforniensis	DSM 16054	6-9
Bacteria	Arenimonas composti TR7-09, DSM 18010	2524614513	Proteobacteria	Gammaproteobacteria	Xanthomonadales	Xanthomonadaceae	Arenimonas	Arenimonas composti	DSM 18010	6-9
Bacteria	Sphingomonas jaspsi DSM 18422	2524614649	Proteobacteria	Alphaproteobacteria	Sphingomonadales	Sphingomonadaceae	Sphingomonas	Sphingomonas jaspsi	DSM 18422	6-9
Bacteria	Desulfotomaculum aeronauticum DSM 10349	2585428189	Firmicutes	Clostridia	Clostridiales	Peptococcaceae	Desulfotomaculum	Desulfotomaculum aeronauticum	DSM 10349	6-9
Bacteria	Spirosoma luteum DSM 19990	2515154133	Bacteroidetes	Cytophagia	Cytophagales	Cytophagaceae	Spirosoma	Spirosoma luteum	DSM 19990	6-9
Bacteria	Salinimicrobium xinjiangense DSM 19287	2524023136	Bacteroidetes	Flavobacteriia	Flavobacteriales	Flavobacteriaceae	Salinimicrobium	Salinimicrobium xinjiangense	DSM 19287	6-9
Bacteria	Halomonas anticariensis FP35	2571042376	Proteobacteria	Gammaproteobacteria	Oceanospirillales	Halomonadaceae	Halomonas	Halomonas anticariensis	FP35	6-9
Bacteria	Clostridium saccharogumia DSM 17460	2563366727	Firmicutes	Erysipelotrichia	Erysipelotrichales	Erysipelotrichaceae	Erysipelatoclostridium	[Clostridium] saccharogumia	DSM 17460	6-9
Bacteria	Spirosoma spitsbergense DSM 19989	2515154151	Bacteroidetes	Cytophagia	Cytophagales	Cytophagaceae	Spirosoma	Spirosoma spitsbergense	DSM 19989	6-9
Bacteria	Orenia metallireducens Z6	2524614533	Firmicutes	Clostridia	Halanaerobiales	Halobacteroidaceae	Orenia	Orenia metallireducens	Z6	6-9
Bacteria	Lutispora thermophila DSM 19022	2585428153	Firmicutes	Clostridia	Clostridiales	Clostridiaceae	Lutispora	Lutispora thermophila	DSM 19022	6-9
Bacteria	Gordonia kroppenstedtii DSM 45133	2519899672	Actinobacteria	Actinobacteria	Corynebacteriales	Gordoniaceae	Gordonia	Gordonia kroppenstedtii	NP8-5	6-9
Bacteria	Marinactinospora thermotolerans DSM 45154	2524614583	Actinobacteria	Actinobacteria	Streptosporangiales	Nocardiopsaceae	Marinactinospora	Marinactinospora thermotolerans	DSM 45154	6-9
Bacteria	Orenia metallireducens Z6 updated	2687453649	Firmicutes	Clostridia	Halanaerobiales	Halobacteroidaceae	Orenia	Orenia metallireducens	Z6	6-9
Bacteria	Ferrimonas kyonanensis DSM 18153	2524023060	Proteobacteria	Gammaproteobacteria	Alteromonadales	Ferrimonadaceae	Ferrimonas	Ferrimonas kyonanensis	DSM 18153	6-9
Bacteria	Pontibacillus marinus BH030004, DSM 16465	2524023192	Firmicutes	Bacilli	Bacillales	Bacillaceae	Pontibacillus	Pontibacillus marinus	BH030004	6-9
Bacteria	Ornithinimicrobium pekingense DSM 21552	2524614884	Actinobacteria	Actinobacteria	Micrococcales	Intrasporangiaceae	Ornithinimicrobium	Ornithinimicrobium pekingense	DSM 21552	6-9
Bacteria	Caenimonas koreensis DSM 17982	2574179763	Proteobacteria	Betaproteobacteria	Burkholderiales	Comamonadaceae	Caenimonas	Caenimonas koreensis	DSM 17982	6-9
Bacteria	Pedobacter arcticus A12	2551306473	Bacteroidetes	Sphingobacteriia	Sphingobacteriales	Sphingobacteriaceae	Pedobacter	Pedobacter arcticus	A12	6-9
Bacteria	Cucumibacter marinus DSM 18995	2524614806	Proteobacteria	Alphaproteobacteria	Rhizobiales	Hyphomicrobiaceae	Cucumibacter	Cucumibacter marinus	DSM 18995	6-9
Bacteria	Halomonas anticariensis FP35, DSM 16096	2524614562	Proteobacteria	Gammaproteobacteria	Oceanospirillales	Halomonadaceae	Halomonas	Halomonas anticariensis	FP35	6-9
Bacteria	Phenylobacterium composti DSM 19425	2571042909	Proteobacteria	Alphaproteobacteria	Caulobacterales	Caulobacteraceae	Phenylobacterium	Phenylobacterium composti	DSM 19425	6-9
Bacteria	Salinarimonas rosea DSM 21201	2522572188	Proteobacteria	Alphaproteobacteria	Rhizobiales	Salinarimonadaceae	Salinarimonas	Salinarimonas rosea	DSM 21201	6-9
Bacteria	Marinobacterium rhizophilum DSM 18822	2518645605	Proteobacteria	Gammaproteobacteria	Oceanospirillales	Oceanospirillaceae	Marinobacterium	Marinobacterium rhizophilum	DSM 18822	6-9
Bacteria	Hamadaea tsunoensis DSM 44101	2523533533	Actinobacteria	Actinobacteria	Micromonosporales	Micromonosporaceae	Hamadaea	Hamadaea tsunoensis	DSM 44101	6-9
Bacteria	Catelliglobosispora koreensis DSM 44566	2515154016	Actinobacteria	Actinobacteria	Micromonosporales	Micromonosporaceae	Catelliglobosispora	Catelliglobosispora koreensis	DSM 44566	6-9
Bacteria	Arenimonas composti TR7-09, DSM 18010	2630968769	Proteobacteria	Gammaproteobacteria	Xanthomonadales	Xanthomonadaceae	Arenimonas	Arenimonas composti	DSM 18010	6-9
Bacteria	Pontibacillus marinus BH030004	2630968890	Firmicutes	Bacilli	Bacillales	Bacillaceae	Pontibacillus	Pontibacillus marinus	BH030004	6-9
Bacteria	Deinococcus misasensis DSM 22328	2571042005	Deinococcus-Thermus	Deinococci	Deinococcales	Deinococcaceae	Deinococcus	Deinococcus misasensis	DSM 22328	6-10
Bacteria	Spongiibacter marinus DSM 19753	2523533546	Proteobacteria	Gammaproteobacteria	Cellvibrionales	Spongiibacteraceae	Spongiibacter	Spongiibacter marinus	DSM 19753	6-10
Bacteria	Pseudomonas caeni DSM 24390	2524614874	Proteobacteria	Gammaproteobacteria	Pseudomonadales	Pseudomonadaceae	Pseudomonas	Pseudomonas caeni	DSM 24390	6-10
Bacteria	Pontibacillus halophilus DSM 19796	2524023244	Firmicutes	Bacilli	Bacillales	Bacillaceae	Pontibacillus	Pontibacillus halophilus	DSM 19796	6-10
Bacteria	Ignatzschineria larvae DSM 13226	2513237114	Proteobacteria	Gammaproteobacteria	unclassified	unclassified	Ignatzschineria	Ignatzschineria larvae	DSM 13226	6-10
Bacteria	Agrococcus lahaulensis DSM 17612	2524023149	Actinobacteria	Actinobacteria	Micrococcales	Microbacteriaceae	Agrococcus	Agrococcus lahaulensis	DSM 17612	6-10
Bacteria	Marinomonas polaris DSM 16579	2582581270	Proteobacteria	Gammaproteobacteria	Oceanospirillales	Oceanospirillaceae	Marinomonas	Marinomonas polaris	DSM 16579	6-10
Bacteria	Pontibacter roseus DSM 17521	2515154084	Bacteroidetes	Cytophagia	Cytophagales	Hymenobacteraceae	Pontibacter	Pontibacter roseus	DSM 17521	6-10
Bacteria	Salinicoccus albus DSM 19776	2519899640	Firmicutes	Bacilli	Bacillales	Staphylococcaceae	Salinicoccus	Salinicoccus albus	YIM-Y21	6-10
Bacteria	Paenibacillus harenae DSM 16969	2523533617	Firmicutes	Bacilli	Bacillales	Paenibacillaceae	Paenibacillus	Paenibacillus harenae	DSM 16969	6-10
Bacteria	Perlucidibaca piscinae DSM 21586	2524614877	Proteobacteria	Gammaproteobacteria	Pseudomonadales	Moraxellaceae	Perlucidibaca	Perlucidibaca piscinae	DSM 21586	6-10
Bacteria	Meiothermus rufus DSM 22234	2522572180	Deinococcus-Thermus	Deinococci	Thermales	Thermaceae	Meiothermus	Meiothermus rufus	DSM 22234	6-10
Bacteria	Pseudomonas thermotolerans DSM 14292	2521172647	Proteobacteria	Gammaproteobacteria	Pseudomonadales	Pseudomonadaceae	Pseudomonas	Pseudomonas thermotolerans	DSM 14292	6-10
Bacteria	Silanimonas lenta DSM 16282	2524614862	Proteobacteria	Gammaproteobacteria	Xanthomonadales	Xanthomonadaceae	Silanimonas	Silanimonas lenta	DSM 16282	6-10
Bacteria	Spongiibacter tropicus DSM 19543	2524614733	Proteobacteria	Gammaproteobacteria	Cellvibrionales	Spongiibacteraceae	Spongiibacter	Spongiibacter tropicus	DSM 19543	6-10
Bacteria	Paraoerskovia marina DSM 21750	2561511089	Actinobacteria	Actinobacteria	Micrococcales	Cellulomonadaceae	Paraoerskovia	Paraoerskovia marina	DSM 21750	6-10
Bacteria	Chryseobacterium caeni DSM 17710	2524614876	Bacteroidetes	Flavobacteriia	Flavobacteriales	Flavobacteriaceae	Chryseobacterium	Chryseobacterium caeni	DSM 17710	6-10
Bacteria	Salipiger mucosus DSM 16094	2523231081	Proteobacteria	Alphaproteobacteria	Rhodobacterales	Rhodobacteraceae	Salipiger	Salipiger mucosus	A3	6-10
Bacteria	Salinicoccus kunmingensis DSM 17847	2574179723	Firmicutes	Bacilli	Bacillales	Staphylococcaceae	Salinicoccus	Salinicoccus kunmingensis	DSM 17847	6-10
Bacteria	Streptococcus sp. I-P16	2546825503	Firmicutes	Bacilli	Lactobacillales	Streptococcaceae	Streptococcus	Streptococcus sp. I-P16	I-P16	6-11
Bacteria	Algoriphagus mannitolivorans DSM 15301	2523533553	Bacteroidetes	Cytophagia	Cytophagales	Cyclobacteriaceae	Algoriphagus	Algoriphagus mannitolivorans	DSM 15301	6-11
Bacteria	Aquimonas voraii DSM 16957	2622736515	Proteobacteria	Gammaproteobacteria	Xanthomonadales	Rhodanobacteraceae	Aquimonas	Aquimonas voraii	DSM 16957	6-11
Bacteria	Serinicoccus marinus DSM 15273	2524614805	Actinobacteria	Actinobacteria	Micrococcales	Intrasporangiaceae	Serinicoccus	Serinicoccus marinus	DSM 15273	6-11
Bacteria	Thermocrispum agreste DSM 44070	2513237122	Actinobacteria	Actinobacteria	Pseudonocardiales	Pseudonocardiaceae	Thermocrispum	Thermocrispum agreste	DSM 44070	6-11
Bacteria	Streptococcus sp. I-G2	2546825502	Firmicutes	Bacilli	Lactobacillales	Streptococcaceae	Streptococcus	Streptococcus sp. I-G2	I-G2	6-11
Bacteria	Thermocrispum municipale DSM 44069	2513237119	Actinobacteria	Actinobacteria	Pseudonocardiales	Pseudonocardiaceae	Thermocrispum	Thermocrispum municipale	DSM 44069	6-11
Bacteria	Pseudoxanthomonas taiwanensis DSM 22914	2574179701	Proteobacteria	Gammaproteobacteria	Xanthomonadales	Xanthomonadaceae	Pseudoxanthomonas	Pseudoxanthomonas taiwanensis	DSM 22914	6-11
Bacteria	Actinomadura rifamycini DSM 43936	2523533532	Actinobacteria	Actinobacteria	Streptosporangiales	Thermomonosporaceae	Actinomadura	Actinomadura rifamycini	DSM 43936	6-12
Bacteria	Andreprevotia lacus DSM 23236	2568526002	Proteobacteria	Betaproteobacteria	Neisseriales	Chromobacteriaceae	Andreprevotia	Andreprevotia lacus	DSM 23236	7-9
Bacteria	Arenimonas donghaensis DSM 18148, HO3-R19	2574179743	Proteobacteria	Gammaproteobacteria	Xanthomonadales	Xanthomonadaceae	Arenimonas	Arenimonas donghaensis	DSM 18148	7-9
Bacteria	Chroococcidiopsis thermalis PCC 7203	2503538021	Cyanobacteria	unclassified	Chroococcidiopsidales	Chroococcidiopsidaceae	Chroococcidiopsis	Chroococcidiopsis thermalis	PCC 7203	7-9
Bacteria	Jonesia quinghaiensis DSM 15701	2524614800	Actinobacteria	Actinobacteria	Micrococcales	Jonesiaceae	Jonesia	Jonesia quinghaiensis	DSM 15701	7-9
Bacteria	Maribacter antarcticus DSM 21422	2556921603	Bacteroidetes	Flavobacteriia	Flavobacteriales	Flavobacteriaceae	Maribacter	Maribacter antarcticus	DSM 21422	7-9
Bacteria	Brevundimonas aveniformis DSM 17977	2524614798	Proteobacteria	Alphaproteobacteria	Caulobacterales	Caulobacteraceae	Brevundimonas	Brevundimonas aveniformis	DSM 17977	7-9
Bacteria	Paenibacillus ginsengihumi DSM 21568	2521172661	Firmicutes	Bacilli	Bacillales	Paenibacillaceae	Paenibacillus	Paenibacillus ginsengihumi	DSM 21568	7-9
Bacteria	Massilia alkalitolerans DSM 17462	2513237112	Proteobacteria	Betaproteobacteria	Burkholderiales	Oxalobacteraceae	Massilia	Massilia alkalitolerans	DSM 17462	7-9
Bacteria	Arenimonas donghaensis DSM 18148, HO3-R19	2597489983	Proteobacteria	Gammaproteobacteria	Xanthomonadales	Xanthomonadaceae	Arenimonas	Arenimonas donghaensis	DSM 18148	7-9
Bacteria	Paucisalibacillus globulus DSM 18846	2528768179	Firmicutes	Bacilli	Bacillales	Bacillaceae	Paucisalibacillus	Paucisalibacillus globulus	DSM 18846	7-9
Bacteria	Aliagarivorans taiwanensis DSM 22990	2524614757	Proteobacteria	Gammaproteobacteria	Alteromonadales	Alteromonadaceae	Aliagarivorans	Aliagarivorans taiwanensis	DSM 22990	7-9
Bacteria	Vibrio tubiashii NCIMB 1337	2537562116	Proteobacteria	Gammaproteobacteria	Vibrionales	Vibrionaceae	Vibrio	Vibrio tubiashii	Milford 27 (Type O)	7-9
Bacteria	Solimonas soli DSM 21787	2528768146	Proteobacteria	Gammaproteobacteria	Nevskiales	Sinobacteraceae	Solimonas	Solimonas soli	DSM 21787	7-9
Bacteria	Aquimarina longa SW024	2667528136	Bacteroidetes	Flavobacteriia	Flavobacteriales	Flavobacteriaceae	Aquimarina	Aquimarina longa	SW024	7-10
Bacteria	Exiguobacterium oxidotolerans JCM 12280	2562617200	Firmicutes	Bacilli	Bacillales	unclassified	Exiguobacterium	Exiguobacterium oxidotolerans	JCM 12280	7-10
Bacteria	Simiduia agarivorans DSM 21679	2522572190	Proteobacteria	Gammaproteobacteria	Cellvibrionales	Cellvibrionaceae	Simiduia	Simiduia agarivorans	SA1	7-10
Bacteria	Simiduia agarivorans SA1	2519103097	Proteobacteria	Gammaproteobacteria	Cellvibrionales	Cellvibrionaceae	Simiduia	Simiduia agarivorans	SA1	7-10
Bacteria	Paenibacillus fonticola DSM 21315	2519899635	Firmicutes	Bacilli	Bacillales	Paenibacillaceae	Paenibacillus	Paenibacillus fonticola	DSM 21315	7-10
Bacteria	Roseomonas stagni DSM 19981	2602042029	Proteobacteria	Alphaproteobacteria	Rhodospirillales	Acetobacteraceae	Roseomonas	Roseomonas stagni	DSM 19981	7-10
Bacteria	Chitinilyticum litopenaei DSM 21440	2524614555	Proteobacteria	Betaproteobacteria	Neisseriales	Chromobacteriaceae	Chitinilyticum	Chitinilyticum litopenaei	DSM 21440	7-11
Bacteria	Rubellimicrobium mesophilum DSM 19309	2523533591	Proteobacteria	Alphaproteobacteria	Rhodobacterales	Rhodobacteraceae	Rubellimicrobium	Rubellimicrobium mesophilum	DSM 19309	7-11
Bacteria	Salinicoccus luteus DSM 17002	2565956509	Firmicutes	Bacilli	Bacillales	Staphylococcaceae	Salinicoccus	Salinicoccus luteus	DSM 17002	7-11
Bacteria	Marinospirillum alkaliphilum DSM 21637	2599185147	Proteobacteria	Gammaproteobacteria	Oceanospirillales	Oceanospirillaceae	Marinospirillum	Marinospirillum alkaliphilum	DSM 21637	7-11
Bacteria	Paenibacillus daejeonensis DSM 15491	2519103188	Firmicutes	Bacilli	Bacillales	Paenibacillaceae	Paenibacillus	Paenibacillus daejeonensis	DSM 15491	7-13
Bacteria	Algoriphagus boritolerans DSM 17298	2599185235	Bacteroidetes	Cytophagia	Cytophagales	Cyclobacteriaceae	Algoriphagus	Algoriphagus boritolerans	DSM 17298	8-9
Bacteria	Idiomarina sediminum DSM 21906	2524614571	Proteobacteria	Gammaproteobacteria	Alteromonadales	Idiomarinaceae	Idiomarina	Idiomarina sediminum	DSM 21906	8-9
Bacteria	Arthrospira platensis C1	2507262036	Cyanobacteria	unclassified	Oscillatoriales	Microcoleaceae	Arthrospira	Arthrospira platensis	C1	8-10
Bacteria	Amphibacillus xylanus NBRC 15112	2524023219	Firmicutes	Bacilli	Bacillales	Bacillaceae	Amphibacillus	Amphibacillus xylanus	NBRC 15112	8-10
Bacteria	Bacillus aurantiacus DSM 18675	2524614609	Firmicutes	Bacilli	Bacillales	Bacillaceae	Bacillus	Bacillus aurantiacus	DSM 18675	8-12
Bacteria	Nesterenkonia alba DSM 19423	2524023226	Actinobacteria	Actinobacteria	Micrococcales	Micrococcaceae	Nesterenkonia	Nesterenkonia alba	DSM 19423	8-12
Bacteria	Nocardiopsis valliformis DSM 45023	2554235029	Actinobacteria	Actinobacteria	Streptosporangiales	Nocardiopsaceae	Nocardiopsis	Nocardiopsis valliformis	DSM 45023	8-14
Bacteria	Ethanoligenens harbinense YUAN-3T, DSM 18485	649633043	Firmicutes	Clostridia	Clostridiales	Ruminococcaceae	Ethanoligenens	Ethanoligenens harbinense	YUAN-3, DSM 18485	3.5-9
Bacteria	Deinococcus frigens DSM 12807	2561511139	Deinococcus-Thermus	Deinococci	Deinococcales	Deinococcaceae	Deinococcus	Deinococcus frigens	DSM 12807	3.8-9
Bacteria	Atlantibacter subterranea DSM 16208	2574180435	Proteobacteria	Gammaproteobacteria	Enterobacterales	Enterobacteriaceae	Atlantibacter	Atlantibacter subterranea	DSM 16208	4-9.5
Bacteria	Tepidanaerobacter acetatoxydans Re1	2540341113	Firmicutes	Clostridia	Thermoanaerobacterales	Thermoanaerobacteraceae	Tepidanaerobacter	Tepidanaerobacter acetatoxydans	Re1	4-9.5
Bacteria	Bacillus kribbensis DSM 17871	2524023229	Firmicutes	Bacilli	Bacillales	Bacillaceae	Bacillus	Bacillus kribbensis	DSM 17871	4-9.5
Bacteria	Tepidanaerobacter sp. Re1	650716094	Firmicutes	Clostridia	Thermoanaerobacterales	Thermoanaerobacteraceae	Tepidanaerobacter	Tepidanaerobacter acetatoxydans	Re1	4-9.5
Bacteria	Listeria monocytogenes 08-5923	646311942	Firmicutes	Bacilli	Bacillales	Listeriaceae	Listeria	Listeria monocytogenes	08-5923	4-9.6
Bacteria	Listeria monocytogenes 08-5578	646311941	Firmicutes	Bacilli	Bacillales	Listeriaceae	Listeria	Listeria monocytogenes	08-5578	4-9.6
Bacteria	Paenibacillus taiwanensis DSM 18679	2524614883	Firmicutes	Bacilli	Bacillales	Paenibacillaceae	Paenibacillus	Paenibacillus taiwanensis	DSM 18679	4.5-12.0
Bacteria	Sulfurimonas autotrophica OK10, DSM 16294	648028058	Proteobacteria	Epsilonproteobacteria	Campylobacterales	Helicobacteraceae	Sulfurimonas	Sulfurimonas autotrophica	OK10, DSM 16294	4.5-9
Bacteria	Clostridium frigidicarnis DSM 12271	2634166358	Firmicutes	Clostridia	Clostridiales	Clostridiaceae	Clostridium	Clostridium frigidicarnis	DSM 12271	4.7-9.5
Bacteria	Deinococcus murrayi DSM 11303	2527291725	Deinococcus-Thermus	Deinococci	Deinococcales	Deinococcaceae	Deinococcus	Deinococcus murrayi	DSM 11303	5-10.5
Bacteria	Agromyces subbeticus DSM 16689	2524023187	Actinobacteria	Actinobacteria	Micrococcales	Microbacteriaceae	Agromyces	Agromyces subbeticus	DSM 16689	5-9.5
Bacteria	Sporacetigenium mesophilum DSM 16796	2574180449	Firmicutes	Clostridia	Clostridiales	Peptostreptococcaceae	Sporacetigenium	Sporacetigenium mesophilum	DSM 16796	5-9.5
Bacteria	Agromyces italicus DSM 16388	2524023150	Actinobacteria	Actinobacteria	Micrococcales	Microbacteriaceae	Agromyces	Agromyces italicus	DSM 16388	5-9.5
Bacteria	Chryseobacterium bovis DSM 19482	2595699003	Bacteroidetes	Flavobacteriia	Flavobacteriales	Flavobacteriaceae	Chryseobacterium	Chryseobacterium bovis	DSM 19482	5-9.8
Bacteria	Nakamurella lactea DSM 19367	2524614512	Actinobacteria	Actinobacteria	Nakamurellales	Nakamurellaceae	Nakamurella	Nakamurella lactea	DSM 19367	5.1-9.1
Bacteria	Marinobacterium halophilum DSM 17586	2728369480	Proteobacteria	Gammaproteobacteria	Oceanospirillales	Oceanospirillaceae	Marinobacterium	Marinobacterium halophilum	DSM 17586	5.3-9.3
Bacteria	Pseudoxanthobacter soli DSM 19599	2585428043	Proteobacteria	Alphaproteobacteria	Rhizobiales	Xanthobacteraceae	Pseudoxanthobacter	Pseudoxanthobacter soli	DSM 19599	5.5-10
Bacteria	Deinococcus ficus DSM 19119	2524614857	Deinococcus-Thermus	Deinococci	Deinococcales	Deinococcaceae	Deinococcus	Deinococcus ficus	DSM 19119	5.5-10
Bacteria	Anoxybacillus flavithermus WK1, DSM 2641	643348508	Firmicutes	Bacilli	Bacillales	Bacillaceae	Anoxybacillus	Anoxybacillus flavithermus	WK1	5.5-10
Bacteria	Gulosibacter molinativorax DSM 13485	2524614660	Actinobacteria	Actinobacteria	Micrococcales	Microbacteriaceae	Gulosibacter	Gulosibacter molinativorax	DSM 13485	5.5-10.5
Bacteria	Mesoflavibacter zeaxanthinifaciens DSM 18436	2524023204	Bacteroidetes	Flavobacteriia	Flavobacteriales	Flavobacteriaceae	Mesoflavibacter	Mesoflavibacter zeaxanthinifaciens	DSM 18436	5.5-11
Bacteria	Deinococcus aquatilis DSM 23025	2519899682	Deinococcus-Thermus	Deinococci	Deinococcales	Deinococcaceae	Deinococcus	Deinococcus aquatilis	DSM 23025	5.5-11
Bacteria	Sphingomonas astaxanthinifaciens DSM 22298	2565957137	Proteobacteria	Alphaproteobacteria	Sphingomonadales	Sphingomonadaceae	Sphingomonas	Sphingomonas astaxanthinifaciens	DSM 22298	5.5-11.0
Bacteria	Lysobacter oryzae DSM 21044	2571042365	Proteobacteria	Gammaproteobacteria	Xanthomonadales	Xanthomonadaceae	Lysobacter	Lysobacter oryzae	DSM 21044	5.5-11.0
Bacteria	Nocardioides alkalitolerans DSM 16699	2524614663	Actinobacteria	Actinobacteria	Propionibacteriales	Nocardioidaceae	Nocardioides	Nocardioides alkalitolerans	DSM 16699	5.5-12
Bacteria	Ruania albidiflava DSM 18029	2524614511	Actinobacteria	Actinobacteria	Micrococcales	Ruaniaceae	Ruania	Ruania albidiflava	DSM 18029	5.5-12.5
Bacteria	Caloramator fervidus DSM 5463	2599185232	Firmicutes	Clostridia	Clostridiales	Clostridiaceae	Caloramator	Caloramator fervidus	DSM 5463	5.5-9
Bacteria	Chryseobacterium daeguense DSM 19388	2523533536	Bacteroidetes	Flavobacteriia	Flavobacteriales	Flavobacteriaceae	Chryseobacterium	Chryseobacterium daeguense	DSM 19388	5.5-9
Bacteria	Pedobacter glucosidilyticus DSM 23534	2523533576	Bacteroidetes	Sphingobacteriia	Sphingobacteriales	Sphingobacteriaceae	Pedobacter	Pedobacter glucosidilyticus	DSM 23534	5.5-9
Bacteria	Caloranaerobacter azorensis DSM 13643	2585428077	Firmicutes	Clostridia	Clostridiales	Clostridiaceae	Caloranaerobacter	Caloranaerobacter azorensis	DSM 13643	5.5-9
Bacteria	Chitinibacter tainanensis DSM 15459	2524614843	Proteobacteria	Betaproteobacteria	Neisseriales	Chromobacteriaceae	Chitinibacter	Chitinibacter tainanensis	DSM 15459	5.5-9
Bacteria	Paenibacillus pinihumi DSM 23905	2524023129	Firmicutes	Bacilli	Bacillales	Paenibacillaceae	Paenibacillus	Paenibacillus pinihumi	DSM 23905	5.5-9
Bacteria	Gordonia shandongensis DSM 45094	2524614582	Actinobacteria	Actinobacteria	Corynebacteriales	Gordoniaceae	Gordonia	Gordonia shandongensis	DSM 45094	5.5-9
Bacteria	Insolitispirillum peregrinum integrum DSM 11589	2681813507	Proteobacteria	Alphaproteobacteria	Rhodospirillales	Rhodospirillaceae	Insolitispirillum	Insolitispirillum peregrinum	DSM 11589	5.5-9.0
Bacteria	Simplicispira psychrophila DSM 11588	2558309000	Proteobacteria	Betaproteobacteria	Burkholderiales	Comamonadaceae	Simplicispira	Simplicispira psychrophila	DSM 11588	5.5-9.0
Bacteria	Lactonifactor longoviformis DSM 17459	2585428044	Firmicutes	Clostridia	Clostridiales	Clostridiaceae	Lactonifactor	Lactonifactor longoviformis	DSM 17459	5.5-9.3
Bacteria	Marinobacterium georgiense DSM 11526	2634166328	Proteobacteria	Gammaproteobacteria	Oceanospirillales	Oceanospirillaceae	Marinobacterium	Marinobacterium georgiense	DSM 11526	5.5-9.5
Bacteria	Anaerocolumna jejuensis DSM 15929	2585428173	Firmicutes	Clostridia	Clostridiales	Lachnospiraceae	Anaerocolumna	Anaerocolumna jejuensis	DSM 15929	5.5-9.5
Bacteria	Enterorhabdus mucosicola DSM 19490	2524023091	Actinobacteria	Coriobacteriia	Eggerthellales	Eggerthellaceae	Enterorhabdus	Enterorhabdus mucosicola	DSM 19490	5.5-9.5
Bacteria	Saccharospirillum impatiens DSM 12546	2524614672	Proteobacteria	Gammaproteobacteria	Oceanospirillales	Saccharospirillaceae	Saccharospirillum	Saccharospirillum impatiens	DSM 12546	5.5-9.5
Bacteria	Brevibacterium aurantiacum BL2	638341022	Actinobacteria	Actinobacteria	Micrococcales	Brevibacteriaceae	Brevibacterium	Brevibacterium aurantiacum	BL2	5.5-9.5
Bacteria	Lysobacter spongiicola DSM 21749	2568526003	Proteobacteria	Gammaproteobacteria	Xanthomonadales	Xanthomonadaceae	Lysobacter	Lysobacter spongiicola	DSM 21749	5.5-9.5
Bacteria	Microbacterium luticocti DSM 19459	2585427556	Actinobacteria	Actinobacteria	Micrococcales	Microbacteriaceae	Microbacterium	Microbacterium luticocti	DSM 19459	5.5-9.7
Bacteria	Thermobacillus composti KWC4, DSM 18247	2508501069	Firmicutes	Bacilli	Bacillales	Paenibacillaceae	Thermobacillus	Thermobacillus composti	KWC4, DSM 18247	5.6-10.1
Bacteria	Ottowia thiooxydans DSM 14619	2523533611	Proteobacteria	Betaproteobacteria	Burkholderiales	Comamonadaceae	Ottowia	Ottowia thiooxydans	DSM 14619	5.6-9.8
Bacteria	Rheinheimera perlucida DSM 18276	2521172649	Proteobacteria	Gammaproteobacteria	Chromatiales	Chromatiaceae	Rheinheimera	Rheinheimera perlucida	DSM 18276	5.7-10.0
Bacteria	Salsuginibacillus kocurii DSM 18087	2517572235	Firmicutes	Bacilli	Bacillales	Bacillaceae	Salsuginibacillus	Salsuginibacillus kocurii	DSM 18087	5.8-10.0
Bacteria	Bacillus chagannorensis DSM 18086	2524614595	Firmicutes	Bacilli	Bacillales	Bacillaceae	Bacillus	Bacillus chagannorensis	DSM 18086	5.8-11
Bacteria	Clostridium thermobutyricum JW171K	2651869948	Firmicutes	Clostridia	Clostridiales	Clostridiaceae	Clostridium	Clostridium thermobutyricum	JW171K	5.8-9
Bacteria	Tenacibaculum ovolyticum DSM 18103	2523533531	Bacteroidetes	Flavobacteriia	Flavobacteriales	Flavobacteriaceae	Tenacibaculum	Tenacibaculum ovolyticum	DSM 18103	5.9-9
Bacteria	Marinimicrobium agarilyticum DSM 16975	2524023067	Proteobacteria	Gammaproteobacteria	Cellvibrionales	Cellvibrionaceae	Marinimicrobium	Marinimicrobium agarilyticum	DSM 16975	6-10.5
Bacteria	Halomonas zhanjiangensis DSM 21076	2517572236	Proteobacteria	Gammaproteobacteria	Oceanospirillales	Halomonadaceae	Halomonas	Halomonas zhanjiangensis	DSM 21076	6-10.5
Bacteria	Anaerobranca gottschalkii DSM 13577	2602042032	Firmicutes	Clostridia	Clostridiales	Proteinivoraceae	Anaerobranca	Anaerobranca gottschalkii	DSM 13577	6-10.5
Bacteria	Labrenzia alexandrii DFL-11 GCA_000158095.1	2517287006	Proteobacteria	Alphaproteobacteria	Rhodobacterales	Rhodobacteraceae	Labrenzia	Labrenzia alexandrii	DFL-11	6-9.2
Bacteria	Pseudooceanicola nanhaiensis DSM 18065	2558309102	Proteobacteria	Alphaproteobacteria	Rhodobacterales	Rhodobacteraceae	Pseudooceanicola	Pseudooceanicola nanhaiensis	DSM 18065	6-9.5
Bacteria	Bacillus aidingensis DSM 18341	2522572065	Firmicutes	Bacilli	Bacillales	Bacillaceae	Bacillus	Bacillus aidingensis	DSM 18341	6-9.5
Bacteria	Marinobacter hydrocarbonoclasticus ATCC 49840	2540341173	Proteobacteria	Gammaproteobacteria	Alteromonadales	Alteromonadaceae	Marinobacter	Marinobacter hydrocarbonoclasticus	ATCC 49840	6-9.5
Bacteria	Caloramator proteoclasticus DSM 10124	2582581267	Firmicutes	Clostridia	Clostridiales	Clostridiaceae	Caloramator	Caloramator proteoclasticus	DSM 10124	6-9.5
Bacteria	Mesonia mobilis DSM 19841	2523231063	Bacteroidetes	Flavobacteriia	Flavobacteriales	Flavobacteriaceae	Mesonia	Mesonia mobilis	DSM 19841	6-9.5
Bacteria	Proteiniphilum acetatigenes DSM 18083	2518645612	Bacteroidetes	Bacteroidia	Bacteroidales	Dysgonamonadaceae	Proteiniphilum	Proteiniphilum acetatigenes	DSM 18083	6-9.7
Bacteria	Acaricomes phytoseiuli DSM 14247	2517572146	Actinobacteria	Actinobacteria	Micrococcales	Micrococcaceae	Acaricomes	Acaricomes phytoseiuli	DSM 14247	6.0 - 9.5
Bacteria	Pontibacillus halophilus JSM 076056	2627853722	Firmicutes	Bacilli	Bacillales	Bacillaceae	Pontibacillus	Pontibacillus halophilus	JSM 076056	6.0-10.0
Bacteria	Ponticaulis koreensis DSM 19734	2524614539	Proteobacteria	Alphaproteobacteria	Rhodobacterales	Hyphomonadaceae	Ponticaulis	Ponticaulis koreensis	DSM 19734	6.1-10.1
Bacteria	Thermosediminibacter oceani JW/IW-1228P, DSM 16646	648028061	Firmicutes	Clostridia	Thermoanaerobacterales	Thermoanaerobacterales Family III. Incertae Sedis	Thermosediminibacter	Thermosediminibacter oceani	JW/IW-1228P, DSM 16646	6.3-9.3
Bacteria	Maritalea myrionectae DSM 19524	2524614608	Proteobacteria	Alphaproteobacteria	Rhizobiales	Hyphomicrobiaceae	Maritalea	Maritalea myrionectae	DSM 19524	6.3-9.8
Bacteria	Proteiniborus ethanoligenes DSM 21650	2599185206	Firmicutes	Clostridia	Clostridiales	unclassified	Proteiniborus	Proteiniborus ethanoligenes	DSM 21650	6.4-10
Bacteria	Marinospirillum insulare DSM 21763	2563366729	Proteobacteria	Gammaproteobacteria	Oceanospirillales	Oceanospirillaceae	Marinospirillum	Marinospirillum insulare	DSM 21763	6.5-10.0
Bacteria	Salinicoccus alkaliphilus DSM 16010	2582580728	Firmicutes	Bacilli	Bacillales	Staphylococcaceae	Salinicoccus	Salinicoccus alkaliphilus	DSM 16010	6.5-11.5
Bacteria	Sediminimonas qiaohouensis DSM 21189	2523533612	Proteobacteria	Alphaproteobacteria	Rhodobacterales	Rhodobacteraceae	Sediminimonas	Sediminimonas qiaohouensis	DSM 21189	6.5-9
Bacteria	Desulfobotulus sapovorans DSM 2055	2574180434	Proteobacteria	Deltaproteobacteria	Desulfobacterales	Desulfobacteraceae	Desulfobotulus	Desulfobotulus sapovorans	DSM 2055, ATCC 33892	6.5-9.3
Bacteria	Petrotoga sibirica DSM 13575	2756170166	Thermotogae	Thermotogae	Petrotogales	Petrotogaceae	Petrotoga	Petrotoga sibirica	DSM 13575	6.5-9.4
Bacteria	Gemmatimonas aurantiaca T-27T	643692024	Gemmatimonadetes	Gemmatimonadetes	Gemmatimonadales	Gemmatimonadaceae	Gemmatimonas	Gemmatimonas aurantiaca	T-27T	6.5-9.5
Bacteria	Pararheinheimera texasensis DSM 17496	2565956515	Proteobacteria	Gammaproteobacteria	Chromatiales	Chromatiaceae	Pararheinheimera	Pararheinheimera texasensis	DSM 17496	6.5-9.6
Bacteria	Psychromonas arctica DSM 14288	2528311092	Proteobacteria	Gammaproteobacteria	Alteromonadales	Psychromonadaceae	Psychromonas	Psychromonas arctica	DSM 14288	6.5-9.8
Bacteria	Proteocatella sphenisci DSM 23131	2523533562	Firmicutes	Clostridia	Clostridiales	Peptostreptococcaceae	Proteocatella	Proteocatella sphenisci	DSM 23131	6.7-9.7
Bacteria	Paenibacillus assamensis DSM 18201	2524023086	Firmicutes	Bacilli	Bacillales	Paenibacillaceae	Paenibacillus	Paenibacillus assamensis	DSM 18201	6.8-12
Bacteria	Desulfovibrio alkalitolerans DSM 16529	2571042912	Proteobacteria	Deltaproteobacteria	Desulfovibrionales	Desulfovibrionaceae	Desulfohalovibrio	Desulfohalovibrio alkalitolerans	DSM 16529	6.9-9.9
Bacteria	Desulfovibrio alkalitolerans DSM 16529	2619619068	Proteobacteria	Deltaproteobacteria	Desulfovibrionales	Desulfovibrionaceae	Desulfohalovibrio	Desulfohalovibrio alkalitolerans	DSM 16529	6.9-9.9
Bacteria	Bacillus clausii KSM-K16	637000019	Firmicutes	Bacilli	Bacillales	Bacillaceae	Bacillus	Bacillus clausii	KSM-K16	7-10.5
Bacteria	Marinospirillum minutulum DSM 6287	2524614573	Proteobacteria	Gammaproteobacteria	Oceanospirillales	Oceanospirillaceae	Marinospirillum	Marinospirillum minutulum	DSM 6287	7-10.5
Bacteria	Clostridium paradoxum DSM 7308	2599185174	Firmicutes	Clostridia	Clostridiales	Peptostreptococcaceae	unclassified	[Clostridium] paradoxum	DSM 7308	7-11.1
Bacteria	Dasania marina DSM 21967	2515154073	Proteobacteria	Gammaproteobacteria	Cellvibrionales	Spongiibacteraceae	Dasania	Dasania marina	DSM 21967	7.0-10.0
Bacteria	Pannonibacter phragmitetus DSM 14782	2521172637	Proteobacteria	Alphaproteobacteria	Rhodobacterales	Rhodobacteraceae	Pannonibacter	Pannonibacter phragmitetus	DSM 14782	7.0-11.0
Bacteria	Marinomonas ushuaiensis DSM 15871	2563366749	Proteobacteria	Gammaproteobacteria	Oceanospirillales	Oceanospirillaceae	Marinomonas	Marinomonas ushuaiensis	DSM 15871	7.0-12.5
Bacteria	Alkalibacter saccharofermentans DSM 14828	2582581275	Firmicutes	Clostridia	Clostridiales	Eubacteriaceae	Alkalibacter	Alkalibacter saccharofermentans	DSM 14828	7.2-10.2
Bacteria	Natronincola peptidivorans DSM 18979	2599185224	Firmicutes	Clostridia	Clostridiales	Clostridiaceae	Natronincola	Natronincola peptidivorans	DSM 18979	7.5-10.2
Bacteria	Alkaliflexus imshenetskii Z-7010, DSM 15055	2509276023	Bacteroidetes	Bacteroidia	Marinilabiliales	Marinilabiliaceae	Alkaliflexus	Alkaliflexus imshenetskii	Z-7010, DSM 15055	7.5-10.2
Bacteria	Natronincola ferrireducens DSM 18346	2599185225	Firmicutes	Clostridia	Clostridiales	Clostridiaceae	Natronincola	Natronincola ferrireducens	DSM 18346	7.5-10.2
Bacteria	Bacillus pseudofirmus OF4	646311908	Firmicutes	Bacilli	Bacillales	Bacillaceae	Bacillus	Bacillus pseudofirmus	OF4	7.5-10.5
Bacteria	Rhodonellum psychrophilum DSM 17998	2519899653	Bacteroidetes	Cytophagia	Cytophagales	Cytophagaceae	Rhodonellum	Rhodonellum psychrophilum	GCM71	7.5-10.7
Bacteria	Rhodonellum psychrophilum GCM71, DSM 17998	2517572081	Bacteroidetes	Cytophagia	Cytophagales	Cytophagaceae	Rhodonellum	Rhodonellum psychrophilum	GCM71	7.5-10.7
Bacteria	Indibacter alkaliphilus LW1	2516653045	Bacteroidetes	Cytophagia	Cytophagales	Cyclobacteriaceae	Indibacter	Indibacter alkaliphilus	LW1	7.5-12
Bacteria	Planktotalea frisia SH6-1	2703719202	Proteobacteria	Alphaproteobacteria	Rhodobacterales	Rhodobacteraceae	Planktotalea	Planktotalea frisia	SH6-1	7.5-9
Bacteria	Geoalkalibacter ferrihydriticus DSM 17813	2593339172	Proteobacteria	Deltaproteobacteria	Desulfuromonadales	Geobacteraceae	Geoalkalibacter	Geoalkalibacter ferrihydriticus	DSM 17813	7.8-10
Bacteria	Geoalkalibacter ferrihydriticus DSM 17813	2599185148	Proteobacteria	Deltaproteobacteria	Desulfuromonadales	Geobacteraceae	Geoalkalibacter	Geoalkalibacter ferrihydriticus	DSM 17813	7.8-10
Bacteria	Hungateiclostridium alkalicellulosi Z-7026, DSM 17461	2509887034	Firmicutes	Clostridia	Clostridiales	Hungateiclostridiaceae	Hungateiclostridium	Hungateiclostridium alkalicellulosi	Z-7026, DSM 17461	8-10.2
Bacteria	Marinospirillum celere DSM 18438	2600254929	Proteobacteria	Gammaproteobacteria	Oceanospirillales	Oceanospirillaceae	Marinospirillum	Marinospirillum celere	DSM 18438	8-10.5
Bacteria	Desulfohalotomaculum alkaliphilum DSM 12257	2565956519	Firmicutes	Clostridia	Clostridiales	Peptococcaceae	Desulfohalotomaculum	Desulfohalotomaculum alkaliphilum	DSM 12257	8-9.15
Bacteria	Desulfonatronovibrio hydrogenovorans DSM 9292	2563366506	Proteobacteria	Deltaproteobacteria	Desulfovibrionales	Desulfohalobiaceae	Desulfonatronovibrio	Desulfonatronovibrio hydrogenovorans	DSM 9292	8.0-10.2
Bacteria	Hirschia maritima DSM 19733	2519899518	Proteobacteria	Alphaproteobacteria	Rhodobacterales	Hyphomonadaceae	Hirschia	Hirschia maritima	DSM 19733	8.1-9.1
Bacteria	Aerococcus urinaeequi DSM 20341	2524614650	Firmicutes	Bacilli	Lactobacillales	Aerococcaceae	Aerococcus	Aerococcus urinaeequi	DSM 20341	8.5-9
Bacteria	Halalkalibacillus halophilus DSM 18494	2524023153	Firmicutes	Bacilli	Bacillales	Bacillaceae	Halalkalibacillus	Halalkalibacillus halophilus	DSM 18494	8.5-9
Bacteria	Anaerobranca californiensis DSM 14826	2585428191	Firmicutes	Clostridia	Clostridiales	Proteinivoraceae	Anaerobranca	Anaerobranca californiensis	DSM 14826	8.6-10.4
Bacteria	Spirochaeta africana Z-7692, DSM 8902	2509276057	Spirochaetes	Spirochaetia	Spirochaetales	Spirochaetaceae	Spirochaeta	Spirochaeta africana	Z-7692, DSM 8902	8.8-9.7
Bacteria	Thioalkalivibrio thiocyanodenitrificans ARhD 1	2516143028	Proteobacteria	Gammaproteobacteria	Chromatiales	Ectothiorhodospiraceae	Thioalkalivibrio	Thioalkalivibrio thiocyanodenitrificans	ARhD 1	9.6 - 10
