# Supplementary material for: Seeding Biochemistry on Other Worlds: Enceladus as a Case Study
Source: Astrobiology. 2021 Feb 4;21(2):177–90. doi: 10.1089/ast.2019.2197 (PMC7876360; doi:10.1089/ast.2019.2197)
Supplement: Supplemental data [file Supp_Table2.csv]

Species	Other names	KEGG ID	Waite 2009	Magee 2017 LPSC	Postberg 2018	Waite 2017	Postberg 2009	Contains reactions
H2O	water	C00001	1	1	1	1	1	1
O2	oxygen	C00007		1		1		1
H3PO4	phosphate	C00009						1
CO2	carbon dioxide	C00011	1	1	1	1	1	1
NH3	ammonia	C00014	1	1	1	1		1
H2O2	hydrogen peroxide	C00027				1		1
C3H7NO2	L-Alanine	C00041		1				1
CH2O	formaldehyde	C00067	1	1	1			1
CH3OH	methanol	C00132	1	1	1	1		1
C2H7NO	Ethanolamine	C00189		1				1
CH5N	Methanamine	C00218		1				1
CO	carbon monoxide	C00237	1	1	1	1	1	1
K+	potassium cation	C00238					1	0
C2H4O2	Glycolaldehyde	C00266		1				1
H2	hydrogen	C00282	1	1	1	1		1
H2S	hydrogen sulfide	C00283	1	1				1
HCO3-	bicarbonate	C00288				1	1	1
C2H6O	ethanol	C00469	1	1				1
C3H6O	Propanal	C00479		1				1
NO	nitric oxide	C00533		1				1
C2H7N	Dimethylamine	C00543		1				1
N2	nitrogen	C00697	1	1	1	1	1	1
C4H6O2	diacetyl	C00741		1				1
C2H5NO2	2,5-Dihydroxypyridine	C01059		1				1
HCN	hydrogen cyanide	C01326	1	1	1			1
OH-	hydroxide ion	C01328				1		1
Na+	sodium cation	C01330			1		1	1
H2CO3 (indirect)	carbonic acid	C01353					1	1
C2H6O2	Ethylene glycol	C01380		1				1
C8H18	octane	C01387		1				1
C6H6	benzene	C01407	1		1			1
CH4	methane	C01438	1	1	1	1	1	1
C2H2	acetylene	C01548	1	1	1			1
C3H8O	Propanol	C05979		1				1
C4H10O	1-Butanol	C06142		1				1
C2H4	ethylene	C06547	1	1	1			1
C2H4O	ethylene oxide	C06548	1	1				1
C3H6	propene	C11505	1	1	1			1
C4H9N	3-Buten-1-amine	C12244		1				0
MgO	magnesium oxide	C12567				1		0
KOH (indirect)	potassium hydroxide	C12568					1	0
NaOH (indirect)	sodium hydroxide	C12569					1	0
NaHCO3	sodium bicarbonate	C12603					1	0
NaCl	sodium chloride	C13563					1	0
C4H8	Polybutene	C17390		1	1			0
KHCO3	potassium bicarbonate	C18606					1	0
C3H5Cl	Allyl chloride	C19316		1				0
SiO2	silica	C19572				1		0
C3H8	propane	C20783	1	1	1			1
C4H10	butane	C21390		1				1
C2H6	ethane	0		1	1			0
C3H4	cyclopropene	0		1	1	1		0
C2H3N	acetonitrile	0		1	1			0
C2H6N2	azomethane	0		1				0
C5H10	cyclopentane	0		1				0
C4H8N2	Dimethylaminoacetonitrile	0		1				0
C5H12	pentane	0		1				0
C6H12N4	Methenamine	0		1				0
C2H2O	Ethenone	0		1				0
Ar	argon	0		1		1		0
PH3	phosphine	0		1				0
CO32-	carbonate	0					1	0
Na2CO3	sodium carbonate	0					1	0
KCL	potassium chloride	0					1	0
K2CO3	potassium carbonate	0					1	0
He	helium	0				1		0
C2H3+	Ethylenyl	0			1			0
Total (including phosphate)		50	18	46	21	17	18	39
Total (excluding phosphate)		49	17	45	20	16	17	38
