# Supplementary material for: Seeding Biochemistry on Other Worlds: Enceladus as a Case Study
Source: Astrobiology. 2021 Feb 4;21(2):177–90. doi: 10.1089/ast.2019.2197 (PMC7876360; doi:10.1089/ast.2019.2197)
Supplement: Supplemental data [file Supp_Table4.csv]

org_id_a	Species_a	jaccard_a	org_id_b	Species_b	jaccard_b
2521172661	Paenibacillus ginsengihumi	0.61221027	2721755892	unclassified	0.27119413
2517572151	Paenibacillus terrigena	0.60156631	2721755895	unclassified	0.233274174
2503538021	Chroococcidiopsis thermalis	0.59224327	2718217665	unclassified	0.194722458
2524614757	Aliagarivorans taiwanensis	0.59138888	2582581267	Caloramator proteoclasticus	0.193295246
2529292503	Derxia gummosa	0.587943466	644736411	Thermococcus gammatolerans	0.18493404
2522572179	Marinobacterium litorale	0.587460374	2563366730	Clostridium hydrogeniformans	0.178548731
640753051	Sinorhizobium medicae	0.586562695	2519899721	Thermobrachium celere	0.178363013
640753003	Anaeromyxobacter sp. Fw109-5	0.585639517	2524023086	Paenibacillus assamensis	0.174533477
2585427672	Serratia marcescens	0.584890522	2585428077	Caloranaerobacter azorensis	0.174148894
2517287020	Amycolatopsis benzoatilytica	0.584064893	2582580744	Methanobacterium veterum	0.174101401
2524023086	Paenibacillus assamensis	0.58056983	2739367758	unclassified	0.173222865
2521172622	Pseudophaeobacter arcticus	0.578045572	2718217666	unclassified	0.17046131
2521172637	Pannonibacter phragmitetus	0.577536559	2523533611	Ottowia thiooxydans	0.169440298
2523231081	Salipiger mucosus	0.577316175	2517572151	Paenibacillus terrigena	0.169204858
2558309000	Simplicispira psychrophila	0.577047219	2740891997	Natronolimnobius baerhuensis	0.166897758
2517572235	Salsuginibacillus kocurii	0.574993903	2554235490	Halorubrum tebenquichense	0.164425159
2523533617	Paenibacillus harenae	0.573151028	2554235474	Natronorubrum bangense	0.163529082
2524614883	Paenibacillus taiwanensis	0.572808896	2574180449	Sporacetigenium mesophilum	0.162494564
2582581275	Alkalibacter saccharofermentans	0.571556771	2602042032	Anaerobranca gottschalkii	0.16216672
2524614608	Maritalea myrionectae	0.571398417	2523533617	Paenibacillus harenae	0.161989562
2554235157	Amycolatopsis orientalis	0.568006943	2524614883	Paenibacillus taiwanensis	0.161087067
2585428044	Lactonifactor longoviformis	0.565173595	2775506917	Methanobacterium subterraneum	0.161071951
2524023129	Paenibacillus pinihumi	0.564544746	2574179723	Salinicoccus kunmingensis	0.160785505
2519899635	Paenibacillus fonticola	0.564517502	2529292503	Derxia gummosa	0.159921553
637000020	Bacillus halodurans	0.56346033	644736412	Thermococcus sibiricus	0.159856387
2599185148	Geoalkalibacter ferrihydriticus	0.563236425	2558309000	Simplicispira psychrophila	0.159731081
2574180435	Atlantibacter subterranea	0.561497231	2791355116	Methanosarcina spelaei	0.156686379
2593339172	Geoalkalibacter ferrihydriticus	0.56095815	2718217667	unclassified	0.156579851
2703719202	Planktotalea frisia	0.560510259	2703719061	Clostridium amylolyticum	0.156160771
2524614511	Ruania albidiflava	0.559846443	2524614800	Jonesia quinghaiensis	0.155820929
2524023229	Bacillus kribbensis	0.558239111	2561511089	Paraoerskovia marina	0.155668695
2522572188	Salinarimonas rosea	0.558217795	2585428191	Anaerobranca californiensis	0.15556822
2524614677	Nisaea denitrificans	0.557764875	2524614583	Marinactinospora thermotolerans	0.154536373
2528311005	Oceanobacillus kimchii	0.557213048	2571042005	Deinococcus misasensis	0.154178504
2558309102	Pseudooceanicola nanhaiensis	0.55355221	2634166358	Clostridium frigidicarnis	0.154155331
2518645608	Saccharibacillus kuerlensis	0.553357645	2518645611	Halomonas lutea	0.154132671
2585428043	Pseudoxanthobacter soli	0.553236043	2721755431	unclassified	0.153936537
2556921652	Halotalea alkalilenta	0.552284264	2524614877	Perlucidibaca piscinae	0.153827846
2602042029	Roseomonas stagni	0.550954426	637000164	Methanospirillum hungatei	0.153649483
2551306660	Bacillus ligniniphilus	0.549701771	2519899682	Deinococcus aquatilis	0.153453004
2518645605	Marinobacterium rhizophilum	0.5489752	646311942	Listeria monocytogenes	0.153359792
2597490360	Corynebacterium humireducens	0.548507738	2554235477	Natronococcus amylolyticus	0.153164491
2519899672	Gordonia kroppenstedtii	0.546699571	2554235497	Natronorubrum sulfidifaciens	0.153104515
2630968675	Bacillus subtilis	0.546668978	2627853722	Pontibacillus halophilus	0.152952586
2517287006	Labrenzia alexandrii	0.545067727	2563366729	Marinospirillum insulare	0.152674929
2524614857	Deinococcus ficus	0.543696079	638154515	Pyrococcus furiosus	0.152629517
2599185147	Marinospirillum alkaliphilum	0.54334622	2599185225	Natronincola ferrireducens	0.152452241
2731957615	Corynebacterium humireducens	0.542144672	2775506920	Methanobacterium subterraneum	0.152137487
2524614806	Cucumibacter marinus	0.541674725	2599185232	Caloramator fervidus	0.151543553
2523533612	Sediminimonas qiaohouensis	0.541430255	2585428044	Lactonifactor longoviformis	0.1514639
2582580728	Salinicoccus alkaliphilus	0.541231072	648028061	Thermosediminibacter oceani	0.151335289
2636415485	Bacillus subtilis	0.541190522	2561511139	Deinococcus frigens	0.151181038
2524614583	Marinactinospora thermotolerans	0.540259604	2519899640	Salinicoccus albus	0.151084437
2522572161	Ferrimonas futtsuensis	0.5387194	2509276057	Spirochaeta africana	0.150417319
2515154141	Nonomuraea coxensis	0.538376351	2522572065	Bacillus aidingensis	0.15035526
643886183	Dethiobacter alkaliphilus	0.538093089	2524023067	Marinimicrobium agarilyticum	0.150148539
2524614663	Nocardioides alkalitolerans	0.537021967	2728369738	unclassified	0.149982893
2574179723	Salinicoccus kunmingensis	0.537021594	2524614573	Marinospirillum minutulum	0.149544336
2523533611	Ottowia thiooxydans	0.536800795	2503538021	Chroococcidiopsis thermalis	0.14926668
2554235283	Bacillus safensis	0.536234513	2507262036	Arthrospira platensis	0.148937509
2524023060	Ferrimonas kyonanensis	0.535670966	2528768179	Paucisalibacillus globulus	0.148837686
2528768146	Solimonas soli	0.535584745	2506783009	Halovivax ruber	0.148806024
637000019	Bacillus clausii	0.533422012	2524023187	Agromyces subbeticus	0.148709906
2519103188	Paenibacillus daejeonensis	0.533411769	2593339167	Methanobrevibacter millerae	0.148699985
2675903229	Clostridium uliginosum	0.53313898	646311941	Listeria monocytogenes	0.148651274
2595699008	Aquamicrobium aerolatum	0.533091056	2519899635	Paenibacillus fonticola	0.148399424
2517572175	Pseudomonas sp. FGI182	0.533017541	637000319	Thermobifida fusca	0.148122127
2540341173	Marinobacter hydrocarbonoclasticus	0.532788773	2513237122	Thermocrispum agreste	0.148039885
2524614672	Saccharospirillum impatiens	0.532501128	2524023150	Agromyces italicus	0.147719946
2513237112	Massilia alkalitolerans	0.529964586	2515154138	Aureimonas ureilytica	0.147068341
2585428189	Desulfotomaculum aeronauticum	0.529009501	2554235157	Amycolatopsis orientalis	0.146828618
2524614595	Bacillus chagannorensis	0.528704652	2585427672	Serratia marcescens	0.14669513
2524614660	Gulosibacter molinativorax	0.52802451	2721755430	unclassified	0.145790172
646311908	Bacillus pseudofirmus	0.527654202	2524614806	Cucumibacter marinus	0.145666969
2522572065	Bacillus aidingensis	0.5273863	637000019	Bacillus clausii	0.145146019
2599185263	Chitinimonas taiwanensis	0.527124917	2524614511	Ruania albidiflava	0.145019745
2574179763	Caenimonas koreensis	0.526749952	2524023244	Pontibacillus halophilus	0.144804885
2693429870	Rhodococcus kroppenstedtii	0.526006611	2506520044	Natronococcus occultus	0.144488944
2515154016	Catelliglobosispora koreensis	0.524767897	2634166902	Romboutsia lituseburensis	0.144409749
2524614512	Nakamurella lactea	0.524488113	2517572012	Hyphomicrobium hollandicum	0.143563391
2574180450	Roseomonas lacus	0.523414924	2565956509	Salinicoccus luteus	0.14341145
2521172647	Pseudomonas thermotolerans	0.523332621	2524614857	Deinococcus ficus	0.142967022
2565956516	Roseomonas aerilata	0.52107188	2554235029	Nocardiopsis valliformis	0.142733688
2563366730	Clostridium hydrogeniformans	0.520615757	2554235283	Bacillus safensis	0.142641033
2537562116	Vibrio tubiashii	0.520368638	2554235476	Natrialba chahannaoensis	0.142509405
2681813507	Insolitispirillum peregrinum	0.520263675	2599185206	Proteiniborus ethanoligenes	0.142244751
2518645611	Halomonas lutea	0.517531455	2571042365	Lysobacter oryzae	0.142005303
2687453649	Orenia metallireducens	0.517323185	2576861399	Methanosarcina soligelidi	0.141910385
2554235029	Nocardiopsis valliformis	0.51697269	2524023226	Nesterenkonia alba	0.141810484
2507262036	Arthrospira platensis	0.516180937	2593339150	Methanobrevibacter olleyae	0.141617122
2524614533	Orenia metallireducens	0.515161357	2675903229	Clostridium uliginosum	0.14132756
2561511089	Paraoerskovia marina	0.513799916	2529293211	Natronorubrum tibetense	0.141250917
2515154140	Kribbella catacumbae	0.5125575	2519103188	Paenibacillus daejeonensis	0.140940407
2517434011	Limimaricola hongkongensis	0.512527215	2724679803	Halorubrum vacuolatum	0.140912889
2517572236	Halomonas zhanjiangensis	0.511635256	2630968675	Bacillus subtilis	0.140891519
2565956509	Salinicoccus luteus	0.511610327	637000020	Bacillus halodurans	0.140778914
2582581270	Marinomonas polaris	0.511579883	2515154140	Kribbella catacumbae	0.140769918
2519899689	Megamonas rupellensis	0.511436351	2540341173	Marinobacter hydrocarbonoclasticus	0.140566686
2524614562	Halomonas anticariensis	0.511427398	2524614595	Bacillus chagannorensis	0.14044416
2515154138	Aureimonas ureilytica	0.51117945	2524614884	Ornithinimicrobium pekingense	0.140443924
2524614573	Marinospirillum minutulum	0.510678324	2531839260	Natrialba hulunbeirensis	0.140439923
2585428173	Anaerocolumna jejuensis	0.510674682	2517287024	Natronorubrum tibetense	0.140353089
2508501069	Thermobacillus composti	0.510657795	2593339207	Geoalkalibacter subterraneus	0.140178086
2524614582	Gordonia shandongensis	0.509671238	2513237119	Thermocrispum municipale	0.139985988
2524023067	Marinimicrobium agarilyticum	0.509391856	2756170352	Kushneria indalinina	0.139794963
2523533533	Hamadaea tsunoensis	0.509136555	2524614805	Serinicoccus marinus	0.13978454
2515154073	Dasania marina	0.5090827	2521172661	Paenibacillus ginsengihumi	0.139499007
2524614571	Idiomarina sediminum	0.508772319	2515154073	Dasania marina	0.139459005
2593339207	Geoalkalibacter subterraneus	0.508273132	2585428173	Anaerocolumna jejuensis	0.139324626
2519899640	Salinicoccus albus	0.508124596	2517287020	Amycolatopsis benzoatilytica	0.139290966
2523533546	Spongiibacter marinus	0.507017637	2687453649	Orenia metallireducens	0.139242605
2521172649	Rheinheimera perlucida	0.506725639	2556921652	Halotalea alkalilenta	0.139007168
2571042005	Deinococcus misasensis	0.506313514	2515154141	Nonomuraea coxensis	0.13899293
2571042376	Halomonas anticariensis	0.505601228	2574180435	Atlantibacter subterranea	0.138774525
2524614609	Bacillus aurantiacus	0.505400962	2524614757	Aliagarivorans taiwanensis	0.138715881
2582581268	Halomonas ilicicola	0.505222297	2634166328	Marinobacterium georgiense	0.138588661
2563366749	Marinomonas ushuaiensis	0.505071957	2563366749	Marinomonas ushuaiensis	0.138411972
2528311092	Psychromonas arctica	0.504853857	2524614533	Orenia metallireducens	0.137975507
2622736515	Aquimonas voraii	0.504540711	2524614512	Nakamurella lactea	0.137886285
649633043	Ethanoligenens harbinense	0.503943794	2518285616	Brachymonas chironomi	0.137484989
2634166902	Romboutsia lituseburensis	0.503815042	638341022	Brevibacterium aurantiacum	0.137024382
2630968890	Pontibacillus marinus	0.503399712	2529293002	Natronolimnobius innermongolicus	0.136899529
2565956590	Bacillus mannanilyticus	0.502897851	2524614874	Pseudomonas caeni	0.136864541
2634166328	Marinobacterium georgiense	0.501516572	640753003	Anaeromyxobacter sp. Fw109-5	0.136831031
2524614558	Patulibacter americanus	0.500859988	2524614650	Aerococcus urinaeequi	0.136604144
2634166358	Clostridium frigidicarnis	0.500825532	2519899518	Hirschia maritima	0.136445528
2513237119	Thermocrispum municipale	0.499424094	2681812966	Methanobrevibacter olleyae	0.136251603
2728369480	Marinobacterium halophilum	0.499385024	2524023129	Paenibacillus pinihumi	0.13623433
2513237122	Thermocrispum agreste	0.499288824	2513237327	Halomonas sp. GFAJ-1	0.136129316
2524023187	Agromyces subbeticus	0.498566972	2563366506	Desulfonatronovibrio hydrogenovorans	0.136017942
2627853722	Pontibacillus halophilus	0.498477742	2597490360	Corynebacterium humireducens	0.135937272
2562617200	Exiguobacterium oxidotolerans	0.498462487	2600254929	Marinospirillum celere	0.135933326
2517572148	Bacillus fordii	0.498226637	2636415485	Bacillus subtilis	0.135656734
2756170352	Kushneria indalinina	0.496765243	2513237112	Massilia alkalitolerans	0.135339593
2599185224	Natronincola peptidivorans	0.496757297	642555142	Natranaerobius thermophilus	0.134939024
637000164	Methanospirillum hungatei	0.496477196	2524614876	Chryseobacterium caeni	0.134642531
2582581024	Rhodoferax saidenbachensis	0.496459181	651324017	Caldalkalibacillus thermarum	0.134612888
2574179743	Arenimonas donghaensis	0.494482962	2546825503	Streptococcus sp. I-P16	0.1343475
2524023192	Pontibacillus marinus	0.494385479	2524023219	Amphibacillus xylanus	0.134320656
651324017	Caldalkalibacillus thermarum	0.494341529	2654587756	Methanobrevibacter millerae	0.134191285
2619619068	Desulfohalovibrio alkalitolerans	0.493533901	2523533532	Actinomadura rifamycini	0.134048146
2519899518	Hirschia maritima	0.493266498	2582581268	Halomonas ilicicola	0.134029623
2523533532	Actinomadura rifamycini	0.492631909	2622736413	Syntrophaceticus schinkii	0.133991825
2509887034	Hungateiclostridium alkalicellulosi	0.492234135	2515154084	Pontibacter roseus	0.133969697
2515154011	Longispora albida	0.492129802	2562617200	Exiguobacterium oxidotolerans	0.133424907
638341022	Brevibacterium aurantiacum	0.492047957	2565956516	Roseomonas aerilata	0.133110399
2524023150	Agromyces italicus	0.490647476	2508501069	Thermobacillus composti	0.133016254
2519103097	Simiduia agarivorans	0.490573144	2524614843	Chitinibacter tainanensis	0.133004871
2524614874	Pseudomonas caeni	0.490547977	2528311092	Psychromonas arctica	0.13293371
2524023244	Pontibacillus halophilus	0.490313799	650716079	Pyrococcus sp. NA2	0.132902566
2513237327	Halomonas sp. GFAJ-1	0.489513579	2599185174	[Clostridium] paradoxum	0.132594479
640753031	Kineococcus radiotolerans	0.489199466	2568526003	Lysobacter spongiicola	0.132571674
2574180449	Sporacetigenium mesophilum	0.489125361	2599185147	Marinospirillum alkaliphilum	0.132448711
637000319	Thermobifida fusca	0.487855631	2571042912	Desulfohalovibrio alkalitolerans	0.132405507
2585427556	Microbacterium luticocti	0.487072153	2731957615	Corynebacterium humireducens	0.13188698
2523533558	Microbacterium indicum	0.486879025	2651869948	Clostridium thermobutyricum	0.131845013
2524614733	Spongiibacter tropicus	0.486655847	2519899689	Megamonas rupellensis	0.131597112
2563366729	Marinospirillum insulare	0.486587827	2524614660	Gulosibacter molinativorax	0.131229148
2571042909	Phenylobacterium composti	0.485736516	2602042029	Roseomonas stagni	0.131139836
2791355116	Methanosarcina spelaei	0.485541297	2574180450	Roseomonas lacus	0.130876296
2597489983	Arenimonas donghaensis	0.485486522	2582581872	Hymenobacter daecheongensis	0.130528637
2517572012	Hyphomicrobium hollandicum	0.48530358	2599185148	Geoalkalibacter ferrihydriticus	0.130467825
2524614877	Perlucidibaca piscinae	0.484750264	2515154152	Balneola vulgaris	0.130410098
2522572190	Simiduia agarivorans	0.484044547	2523533546	Spongiibacter marinus	0.130039972
2600254929	Marinospirillum celere	0.481893674	2585428043	Pseudoxanthobacter soli	0.13003411
2524614513	Arenimonas composti	0.479485743	2728369480	Marinobacterium halophilum	0.129889065
2568526002	Andreprevotia lacus	0.479240891	2518645589	Sediminispirochaeta bajacaliforniensis	0.129727471
2541046937	Desulfocurvus vexinensis	0.476595438	2582580728	Salinicoccus alkaliphilus	0.129712028
2517572146	Acaricomes phytoseiuli	0.475880246	2585428189	Desulfotomaculum aeronauticum	0.129635519
2630968769	Arenimonas composti	0.474907728	2528311005	Oceanobacillus kimchii	0.129600773
2571042365	Lysobacter oryzae	0.474118623	2517572146	Acaricomes phytoseiuli	0.12924449
2561511139	Deinococcus frigens	0.473681912	2518645608	Saccharibacillus kuerlensis	0.129066465
2565956515	Pararheinheimera texasensis	0.473387379	2568526002	Andreprevotia lacus	0.128871145
2516143028	Thioalkalivibrio thiocyanodenitrificans	0.473345569	2593339172	Geoalkalibacter ferrihydriticus	0.128738275
2523533591	Rubellimicrobium mesophilum	0.472606466	648028058	Sulfurimonas autotrophica	0.128543681
2524614843	Chitinibacter tainanensis	0.472286241	2517572236	Halomonas zhanjiangensis	0.12840633
2574179701	Pseudoxanthomonas taiwanensis	0.470748078	2511231210	Methanosaeta harundinacea	0.127886666
2574180434	Desulfobotulus sapovorans	0.470275526	646564549	Methanococcus voltae	0.127483459
2527291725	Deinococcus murrayi	0.470180596	2574179743	Arenimonas donghaensis	0.127465104
2599185225	Natronincola ferrireducens	0.469900803	2517572235	Salsuginibacillus kocurii	0.12744273
2524023226	Nesterenkonia alba	0.469494189	2517572148	Bacillus fordii	0.127422958
2524023219	Amphibacillus xylanus	0.469271979	2585428153	Lutispora thermophila	0.127254799
2515154151	Spirosoma spitsbergense	0.468817498	2524614582	Gordonia shandongensis	0.126789518
640753036	Methanococcus vannielii	0.468445894	2582581275	Alkalibacter saccharofermentans	0.126704347
2524614800	Jonesia quinghaiensis	0.466863696	2703719202	Planktotalea frisia	0.125901168
2506520044	Natronococcus occultus	0.465977169	640753036	Methanococcus vannielii	0.125870868
2582580744	Methanobacterium veterum	0.464859478	2509887034	Hungateiclostridium alkalicellulosi	0.125839761
643348508	Anoxybacillus flavithermus	0.463915388	2574179701	Pseudoxanthomonas taiwanensis	0.125784717
646311942	Listeria monocytogenes	0.463681632	2527291725	Deinococcus murrayi	0.125415188
643692024	Gemmatimonas aurantiaca	0.461961286	2524614663	Nocardioides alkalitolerans	0.125335728
2524614555	Chitinilyticum litopenaei	0.459941132	2524023163	Dyadobacter alkalitolerans	0.1251249
646311941	Listeria monocytogenes	0.458546818	2516143028	Thioalkalivibrio thiocyanodenitrificans	0.12438306
2571042912	Desulfohalovibrio alkalitolerans	0.458356225	2524614539	Ponticaulis koreensis	0.124269017
2622736413	Syntrophaceticus schinkii	0.45695699	2524614558	Patulibacter americanus	0.124234194
2529293002	Natronolimnobius innermongolicus	0.456662064	2579778672	Serpentinomonas raichei	0.124167029
2579778672	Serpentinomonas raichei	0.455668989	2565956590	Bacillus mannanilyticus	0.12398181
2512047061	Idiomarina sp. A28L	0.455035196	2522125083	Robiginitomaculum antarcticum	0.123874177
2509276023	Alkaliflexus imshenetskii	0.454321777	2524023229	Bacillus kribbensis	0.1235287
2563366506	Desulfonatronovibrio hydrogenovorans	0.453441423	2599185224	Natronincola peptidivorans	0.123525441
2515154133	Spirosoma luteum	0.453211422	2519899672	Gordonia kroppenstedtii	0.123511833
2547132169	Amphibacillus jilinensis	0.453014828	643692029	Nautilia profundicola	0.123059424
2524023149	Agrococcus lahaulensis	0.452772683	2693429870	Rhodococcus kroppenstedtii	0.123039458
2576861399	Methanosarcina soligelidi	0.451496372	2509276023	Alkaliflexus imshenetskii	0.123022452
2515154167	Spirosoma panaciterrae	0.450707676	2523231081	Salipiger mucosus	0.122801131
2511231210	Methanosaeta harundinacea	0.450544041	2524614608	Maritalea myrionectae	0.122655746
2554235477	Natronococcus amylolyticus	0.450103071	2524614733	Spongiibacter tropicus	0.122024537
2524614649	Sphingomonas jaspsi	0.448914285	2546825502	Streptococcus sp. I-G2	0.121956694
2651869948	Clostridium thermobutyricum	0.447950334	649633043	Ethanoligenens harbinense	0.121748498
2627854209	Arenimonas oryziterrae	0.447639273	640753031	Kineococcus radiotolerans	0.121737799
2593339150	Methanobrevibacter olleyae	0.447081954	2563366727	[Clostridium] saccharogumia	0.121700458
2524614729	Arenimonas oryziterrae	0.446517021	2515154016	Catelliglobosispora koreensis	0.121595708
2516653045	Indibacter alkaliphilus	0.446122074	2517287006	Labrenzia alexandrii	0.121495448
2593339167	Methanobrevibacter millerae	0.446103915	2718217664	unclassified	0.121352181
2519899653	Rhodonellum psychrophilum	0.446011258	2524614513	Arenimonas composti	0.121322938
2519899682	Deinococcus aquatilis	0.445482654	2524614562	Halomonas anticariensis	0.121320451
2517572081	Rhodonellum psychrophilum	0.445046535	2681813507	Insolitispirillum peregrinum	0.1210647
2524614805	Serinicoccus marinus	0.444353058	2597489983	Arenimonas donghaensis	0.120689443
2568526003	Lysobacter spongiicola	0.443385989	2515154167	Spirosoma panaciterrae	0.120630855
2524614876	Chryseobacterium caeni	0.442798245	2630968890	Pontibacillus marinus	0.120540897
650716079	Pyrococcus sp. NA2	0.442462836	2522572179	Marinobacterium litorale	0.120280918
2513237114	Ignatzschineria larvae	0.442116152	2522572180	Meiothermus rufus	0.120263218
2518285616	Brachymonas chironomi	0.440655882	2524614649	Sphingomonas jaspsi	0.119150224
2681812966	Methanobrevibacter olleyae	0.440565044	2521172637	Pannonibacter phragmitetus	0.119051774
2654587756	Methanobrevibacter millerae	0.440556615	2630968769	Arenimonas composti	0.11889671
2540341113	Tepidanaerobacter acetatoxydans	0.436602243	2547132169	Amphibacillus jilinensis	0.118853705
2554235476	Natrialba chahannaoensis	0.435291862	643886183	Dethiobacter alkaliphilus	0.118445341
2529293211	Natronorubrum tibetense	0.433763686	2515154133	Spirosoma luteum	0.118198616
2524023136	Salinimicrobium xinjiangense	0.433748838	643692024	Gemmatimonas aurantiaca	0.117246863
2524614798	Brevundimonas aveniformis	0.43361088	2571042376	Halomonas anticariensis	0.117229877
2518645589	Sediminispirochaeta bajacaliforniensis	0.433277358	2523533629	Chryseobacterium palustre	0.11707348
2524614884	Ornithinimicrobium pekingense	0.431985762	2595699008	Aquamicrobium aerolatum	0.116684608
2517487021	Wohlfahrtiimonas chitiniclastica	0.431833865	2551306660	Bacillus ligniniphilus	0.116602299
2517287024	Natronorubrum tibetense	0.431766556	2524023149	Agrococcus lahaulensis	0.116431764
2565956519	Desulfohalotomaculum alkaliphilum	0.431451881	2619619068	Desulfohalovibrio alkalitolerans	0.116420953
2724679803	Halorubrum vacuolatum	0.430985821	2574179706	Desulfovibrio vietnamensis	0.116294639
2519899721	Thermobrachium celere	0.430878211	2521172647	Pseudomonas thermotolerans	0.116183559
638154515	Pyrococcus furiosus	0.43049111	640753051	Sinorhizobium medicae	0.116177221
650716094	Tepidanaerobacter acetatoxydans	0.430258258	2541046937	Desulfocurvus vexinensis	0.115959961
2582581267	Caloramator proteoclasticus	0.42962	2523533533	Hamadaea tsunoensis	0.115951874
2595699003	Chryseobacterium bovis	0.429073465	2521172649	Rheinheimera perlucida	0.115777013
2518645612	Proteiniphilum acetatigenes	0.428380705	2524023136	Salinimicrobium xinjiangense	0.115756598
2599185174	[Clostridium] paradoxum	0.428366818	2523533536	Chryseobacterium daeguense	0.11564075
642555142	Natranaerobius thermophilus	0.427573393	2537562116	Vibrio tubiashii	0.115460212
2522572180	Meiothermus rufus	0.426174226	2599185263	Chitinimonas taiwanensis	0.115260326
2551306473	Pedobacter arcticus	0.425883997	643348508	Anoxybacillus flavithermus	0.115222645
2524614539	Ponticaulis koreensis	0.425382423	2585428192	Hymenobacter psychrotolerans	0.115118544
2574179706	Desulfovibrio vietnamensis	0.425191104	2523533558	Microbacterium indicum	0.114787094
2585428191	Anaerobranca californiensis	0.425036993	2524023192	Pontibacillus marinus	0.114337825
2523533531	Tenacibaculum ovolyticum	0.424386651	2518645612	Proteiniphilum acetatigenes	0.113187307
2522125083	Robiginitomaculum antarcticum	0.423956959	2582581270	Marinomonas polaris	0.112813405
2775506917	Methanobacterium subterraneum	0.423615572	2524023204	Mesoflavibacter zeaxanthinifaciens	0.112350198
646564549	Methanococcus voltae	0.423252042	2524614672	Saccharospirillum impatiens	0.112275471
2563366727	[Clostridium] saccharogumia	0.422938817	2524614555	Chitinilyticum litopenaei	0.112246883
2565957137	Sphingomonas astaxanthinifaciens	0.422602087	2756170166	Petrotoga sibirica	0.112185265
2523533553	Algoriphagus mannitolivorans	0.422371604	2571042909	Phenylobacterium composti	0.112136628
2509276057	Spirochaeta africana	0.421907777	2523231063	Mesonia mobilis	0.111862031
2775506920	Methanobacterium subterraneum	0.421841964	2524023091	Enterorhabdus mucosicola	0.111552498
2546825502	Streptococcus sp. I-G2	0.420730555	2517434011	Limimaricola hongkongensis	0.111401311
2531839260	Natrialba hulunbeirensis	0.420107078	2522572188	Salinarimonas rosea	0.111289663
2524614862	Silanimonas lenta	0.419636777	2515154151	Spirosoma spitsbergense	0.110819632
2667528136	Aquimarina longa	0.419423427	2565957137	Sphingomonas astaxanthinifaciens	0.11074643
648028061	Thermosediminibacter oceani	0.419312456	2565956515	Pararheinheimera texasensis	0.110319175
2524023163	Dyadobacter alkalitolerans	0.41900387	2551306473	Pedobacter arcticus	0.110241902
648028058	Sulfurimonas autotrophica	0.418384513	2585427556	Microbacterium luticocti	0.109920006
2602042032	Anaerobranca gottschalkii	0.418185814	2524614798	Brevundimonas aveniformis	0.109806444
2554235474	Natronorubrum bangense	0.417250146	2565956519	Desulfohalotomaculum alkaliphilum	0.109519063
2599185235	Algoriphagus boritolerans	0.412292304	2519103097	Simiduia agarivorans	0.10941644
2554235490	Halorubrum tebenquichense	0.411169748	2574179763	Caenimonas koreensis	0.109334874
2506783009	Halovivax ruber	0.411073329	2521172622	Pseudophaeobacter arcticus	0.109127135
2523533562	Proteocatella sphenisci	0.411061668	2524614677	Nisaea denitrificans	0.109072541
2554235497	Natronorubrum sulfidifaciens	0.410333092	2523533612	Sediminimonas qiaohouensis	0.108982129
2524614650	Aerococcus urinaeequi	0.410068917	2518645605	Marinobacterium rhizophilum	0.107917752
2523231063	Mesonia mobilis	0.409412384	2523533531	Tenacibaculum ovolyticum	0.107722671
2528768179	Paucisalibacillus globulus	0.405877384	2528768146	Solimonas soli	0.107363649
2582581872	Hymenobacter daecheongensis	0.405420218	2595699003	Chryseobacterium bovis	0.10679228
2756170166	Petrotoga sibirica	0.403064473	2582581024	Rhodoferax saidenbachensis	0.10678342
2546825503	Streptococcus sp. I-P16	0.402592021	2524023153	Halalkalibacillus halophilus	0.106762331
2556921603	Maribacter antarcticus	0.400584257	2558309102	Pseudooceanicola nanhaiensis	0.105620504
2703719061	Clostridium amylolyticum	0.399704223	646311908	Bacillus pseudofirmus	0.10496498
643692029	Nautilia profundicola	0.399041021	650716094	Tepidanaerobacter acetatoxydans	0.104242744
644736411	Thermococcus gammatolerans	0.398889186	2522572190	Simiduia agarivorans	0.104056478
2523533576	Pedobacter glucosidilyticus	0.398126996	2512047061	Idiomarina sp. A28L	0.103524276
2515154084	Pontibacter roseus	0.397979674	2523533591	Rubellimicrobium mesophilum	0.103389646
2739367758	unclassified	0.395142417	2517487021	Wohlfahrtiimonas chitiniclastica	0.103106628
2585428077	Caloranaerobacter azorensis	0.39417653	2718217646	unclassified	0.102447695
2718217667	unclassified	0.391230078	2667528136	Aquimarina longa	0.101601082
2524023204	Mesoflavibacter zeaxanthinifaciens	0.389163946	2517572175	Pseudomonas sp. FGI182	0.101370493
2524023091	Enterorhabdus mucosicola	0.386381658	2516653045	Indibacter alkaliphilus	0.100888214
2599185206	Proteiniborus ethanoligenes	0.385500864	2524614862	Silanimonas lenta	0.100748399
2524023153	Halalkalibacillus halophilus	0.382117076	2556921603	Maribacter antarcticus	0.100673524
2718217666	unclassified	0.377824857	2523533576	Pedobacter glucosidilyticus	0.10066453
2523533536	Chryseobacterium daeguense	0.377766456	2513237114	Ignatzschineria larvae	0.099789566
644736412	Thermococcus sibiricus	0.377576431	2574180434	Desulfobotulus sapovorans	0.099128121
2523533629	Chryseobacterium palustre	0.375022434	2523533562	Proteocatella sphenisci	0.098884976
2515154152	Balneola vulgaris	0.373855901	2627854209	Arenimonas oryziterrae	0.096424312
2718217665	unclassified	0.371443145	2522572161	Ferrimonas futtsuensis	0.094404835
2585428153	Lutispora thermophila	0.370580565	2524614729	Arenimonas oryziterrae	0.093328805
2728369738	unclassified	0.362650923	2524023060	Ferrimonas kyonanensis	0.09317598
2721755895	unclassified	0.362477617	2523533553	Algoriphagus mannitolivorans	0.092720147
2599185232	Caloramator fervidus	0.357862427	2599185235	Algoriphagus boritolerans	0.092123714
2585428192	Hymenobacter psychrotolerans	0.346826325	2524614609	Bacillus aurantiacus	0.092099853
2740891997	Natronolimnobius baerhuensis	0.342164977	2622736515	Aquimonas voraii	0.090522219
2721755431	unclassified	0.33428334	2519899653	Rhodonellum psychrophilum	0.089714855
2721755892	unclassified	0.328487975	2540341113	Tepidanaerobacter acetatoxydans	0.089259151
2721755430	unclassified	0.321837466	2515154011	Longispora albida	0.089052906
2718217664	unclassified	0.319983345	2517572081	Rhodonellum psychrophilum	0.087723846
2718217646	unclassified	0.309727076	2524614571	Idiomarina sediminum	0.082977191
